# Supplementary material for: Malate-Dependent Carbon Utilization Enhances Central Metabolism and Contributes to Biological Fitness of Laribacter hongkongensis via CRP Regulation
Source: Front Microbiol. 2019 Aug 28;10:1991. doi: 10.3389/fmicb.2019.01991 (PMC6722228; doi:10.3389/fmicb.2019.01991)
Supplement: Supplementary file 2 [file Data_Sheet_2.xlsx]

## Sheet: WT+M vs Crp KO+M
geneID	geneLength	WT_M_48h-Expression	crp_M_48h-Expression	WT_M_48h-FPKM	crp_M_48h-FPKM	log2 Ratio(crp_M_48h/WT_M_48h)	Up-Down-Regulation(crp_M_48h/WT_M_48h)	P-value	FDR	Description	KEGG Orthology	GO Component	GO Function	GO Process	Blast nr
lcl|NC_012559.1_cds_WP_034986010.1_352	423	26.49	0	9.33	0.1	-6.54381	Down	1.40092e-09	4.00106e-09	[locus_tag=LHK_RS01820] [protein=hypothetical protein] [protein_id=WP_034986010.1] [location=complement(361613..362035)]	-	-	-	-	-
lcl|NC_012559.1_cds_WP_041825444.1_373	237	10.29	0	6.99	0.1	-6.12722	Down	0.00037271	0.000708247	[locus_tag=LHK_RS01930] [protein=hypothetical protein] [protein_id=WP_041825444.1] [location=complement(377328..377564)]	-	-	-	-	-
lcl|NC_012559.1_cds_WP_012696638.1_1045	228	6	2	4.27	1.2	-1.8312	Down	0.11018	0.142702	[locus_tag=LHK_RS05410] [protein=hypothetical protein] [protein_id=WP_012696638.1] [location=complement(1122861..1123088)]	-	-	-	-	-
lcl|NC_012559.1_cds_WP_012695690.1_186	219	1124	380	838.58	239.71	-1.80666	Down	4.00178e-115	9.49931e-114	[locus_tag=LHK_RS00935] [protein=hypothetical protein] [protein_id=WP_012695690.1] [location=complement(191194..191412)]	-	-	-	-	-
lcl|NC_012559.1_cds_WP_012695985.1_457	705	619	226	126.08	38.92	-1.69576	Down	7.04356e-59	8.71716e-58	[locus_tag=LHK_RS02350] [protein=TonB family protein] [protein_id=WP_012695985.1] [location=complement(465631..466335)]	-	-	-	-	-
lcl|NC_012559.1_cds_WP_052292590.1_2378	561	3258	1250	845.76	274.36	-1.62418	Down	9.69386e-284	7.01835e-282	[locus_tag=LHK_RS12215] [protein=OmpW family protein] [protein_id=WP_052292590.1] [location=complement(2551250..2551810)]	-	-	-	-	gi|701771225|gb|KGQ06057.1|/1.7412e-19/Outer membrane protein W [Beauveria bassiana D1-5]
lcl|NC_012559.1_cds_WP_012696705.1_1102	1674	16113	6291	1339.79	442.28	-1.59897	Down	0	0	[gene=actP] [locus_tag=LHK_RS05700] [protein=cation acetate symporter] [protein_id=WP_012696705.1] [location=complement(1188680..1190353)]	-	-	-	-	gi|701777341|gb|KGQ11067.1|/0/Cation/acetate symporter ActP [Beauveria bassiana D1-5]
lcl|NC_012559.1_cds_WP_012697416.1_1728	312	1487	594	734.91	248.21	-1.56601	Down	6.57476e-124	1.70005e-122	[locus_tag=LHK_RS08850] [protein=hypothetical protein] [protein_id=WP_012697416.1] [location=1852494..1852805]	-	-	-	-	-
lcl|NC_012559.1_cds_WP_012696253.1_709	279	2451	980	1376.18	465.24	-1.56462	Down	1.07977e-202	4.5319e-201	[locus_tag=LHK_RS03635] [protein=hypothetical protein] [protein_id=WP_012696253.1] [location=complement(739884..740162)]	-	-	-	-	-
lcl|NC_012559.1_cds_WP_012698111.1_2368	1059	7304	2941	972.61	331.12	-1.55451	Down	0	0	[locus_tag=LHK_RS12165] [protein=cytochrome-c peroxidase] [protein_id=WP_012698111.1] [location=2539735..2540793]	-	-	-	-	-
lcl|NC_012559.1_cds_WP_012696704.1_1103	309	3596	1502	1796.79	634.55	-1.50162	Down	5.52336e-279	3.90138e-277	[locus_tag=LHK_RS05705] [protein=membrane protein] [protein_id=WP_012696704.1] [location=complement(1190350..1190658)]	-	-	-	-	-
lcl|NC_012559.1_cds_WP_012695869.1_350	186	10	4.2	9.11	3.23	-1.49592	Down	0.0589608	0.0810012	[locus_tag=LHK_RS01810] [protein=hypothetical protein] [protein_id=WP_012695869.1] [location=complement(361050..361235)]	-	-	-	-	-
lcl|NC_012559.1_cds_WP_041825706.1_2327	183	9	4	8.36	3.14	-1.41274	Down	0.0970276	0.127319	[locus_tag=LHK_RS11940] [protein=hypothetical protein] [protein_id=WP_041825706.1] [location=2495253..2495435]	-	-	-	-	-
lcl|NC_012559.1_cds_WP_012696703.1_1101	1962	13961	6277	987.22	375.29	-1.39537	Down	0	0	[locus_tag=LHK_RS05695] [protein=acetyl-coenzyme A synthetase] [protein_id=WP_012696703.1] [location=complement(1186571..1188532)]	K01895|1|1e-169|597|shs:STEHIDRAFT_78016|acetyl-CoA synthetase [EC:6.2.1.1]	-	GO:0003824//catalytic activity;GO:0000166//nucleotide binding	-	gi|701777340|gb|KGQ11066.1|/0/Acetyl-coenzyme A synthetase [Beauveria bassiana D1-5]
lcl|NC_012559.1_cds_WP_012696921.1_1286	1899	4490.99	2115	328.31	130.73	-1.32847	Down	8.14108e-289	6.04527e-287	[locus_tag=LHK_RS06625] [protein=arginine decarboxylase] [protein_id=WP_012696921.1] [location=complement(1401136..1403034)]	-	-	-	-	gi|1001609729|gb|KXS13513.1|/5.22559e-95/arginine decarboxylase [Gonapodya prolifera JEL478]
lcl|NC_012559.1_cds_WP_012698429.1_2656	606	120	59	28.69	11.93	-1.26595	Down	1.13035e-08	3.03946e-08	[locus_tag=LHK_RS13700] [protein=C4-dicarboxylate ABC transporter substrate-binding protein] [protein_id=WP_012698429.1] [location=2899396..2900001]	-	-	-	-	-
lcl|NC_012559.1_cds_WP_012697289.1_1613	1122	58954	29627	7394.8	3142.09	-1.23479	Down	0	0	[locus_tag=LHK_RS08280] [protein=porin] [protein_id=WP_012697289.1] [location=complement(1728863..1729984)]	-	-	-	-	-
lcl|NC_012559.1_cds_WP_012697551.1_1845	2520	4569	2344	250.5	108.66	-1.20499	Down	1.93913e-252	1.19483e-250	[locus_tag=LHK_RS09455] [protein=nitrate reductase catalytic subunit] [protein_id=WP_012697551.1] [location=1966194..1968713]	-	-	-	-	gi|119489936|ref|XP_001262926.1|/6.9371e-69/nitrate reductase [Neosartorya fischeri NRRL 181]
lcl|NC_012559.1_cds_WP_012696558.1_979	306	990	518	500.17	221.27	-1.17661	Down	3.70676e-54	4.22629e-53	[locus_tag=LHK_RS05085] [protein=CRISPR-associated protein Cas1] [protein_id=WP_012696558.1] [location=1042138..1042443]	-	-	-	-	-
lcl|NC_012559.1_cds_WP_012697955.1_2202	396	2001	1049	757.86	335.92	-1.17381	Down	3.51856e-107	7.66147e-106	[locus_tag=LHK_RS11275] [protein=hypothetical protein] [protein_id=WP_012697955.1] [location=complement(2370504..2370899)]	-	-	-	-	gi|701780133|gb|KGQ13474.1|/6.95778e-21/Protein ygiW [Beauveria bassiana D1-5]
lcl|NC_012559.1_cds_WP_012698428.1_2655	1095	1032	547	132.75	59.49	-1.15799	Down	5.36458e-55	6.21433e-54	[locus_tag=LHK_RS13695] [protein=ABC transporter substrate-binding protein] [protein_id=WP_012698428.1] [location=2898157..2899251]	-	-	-	-	-
lcl|NC_012559.1_cds_WP_012697440.1_1747	2571	7239.96	3848	388.94	174.78	-1.15401	Down	0	0	[locus_tag=LHK_RS08945] [protein=cyanophycin synthetase] [protein_id=WP_012697440.1] [location=1872051..1874621]	-	-	-	-	gi|748486851|ref|XP_011118622.1|/9.76198e-10/hypothetical protein AOL_s00007g419 [Arthrobotrys oligospora ATCC 24927]
lcl|NC_012559.1_cds_WP_012696509.1_934	1125	16163	8653	2021.79	915.16	-1.14354	Down	0	0	[locus_tag=LHK_RS04860] [protein=porin] [protein_id=WP_012696509.1] [location=complement(992105..993229)]	-	-	-	-	gi|701777744|gb|KGQ11415.1|/6.99765e-08/Outer membrane protein F [Beauveria bassiana D1-5]
lcl|NC_012559.1_cds_WP_012698472.1_2695	210	15731	8456	12345.2	5610.81	-1.13768	Down	0	0	[locus_tag=LHK_RS13900] [protein=hypothetical protein] [protein_id=WP_012698472.1] [location=complement(2943638..2943847)]	-	-	-	-	-
lcl|NC_012559.1_cds_WP_012697719.1_1998	1296	308	330	33.3	15.16	-1.13429	Down	0.210214	0.255361	[locus_tag=LHK_RS10215] [protein=Fis family transcriptional regulator] [protein_id=WP_012697719.1] [location=complement(2134544..2135839)]	-	-	-	-	gi|701780389|gb|KGQ13704.1|/5.65861e-52/Transcriptional regulatory protein QseF [Beauveria bassiana D1-5]
lcl|NC_012559.1_cds_WP_012697549.1_1843	504	882	480	256.88	118.2	-1.11986	Down	7.23722e-45	7.03322e-44	[locus_tag=LHK_RS09445] [protein=ferredoxin-type protein NapF] [protein_id=WP_012697549.1] [location=1965425..1965928]	-	-	-	-	-
lcl|NC_012559.1_cds_WP_052292641.1_2778	252	1403	768	886.45	410.27	-1.11147	Down	1.7548e-69	2.49112e-68	[locus_tag=LHK_RS14315] [protein=hypothetical protein] [protein_id=WP_052292641.1] [location=complement(3029169..3029420)]	-	-	-	-	-
lcl|NC_012559.1_cds_WP_012695704.1_199	1308	2635	1450	282.17	131.28	-1.10392	Down	2.00752e-127	5.4847e-126	[locus_tag=LHK_RS01000] [protein=ABC transporter permease] [protein_id=WP_012695704.1] [location=205109..206416]	-	-	-	-	-
lcl|NC_012559.1_cds_WP_012695650.1_148	1302	5005	2767	538.5	251.71	-1.09718	Down	7.45904e-238	4.07573e-236	[locus_tag=LHK_RS00745] [protein=hypothetical protein] [protein_id=WP_012695650.1] [location=162000..163301]	-	-	-	-	-
lcl|NC_012559.1_cds_WP_012696776.1_1162	2265	61479	34902	3756.27	1803.01	-1.05889	Down	0	0	[locus_tag=LHK_RS06010] [protein=catalase-peroxidase] [protein_id=WP_012696776.1] [location=1263179..1265443]	K03782|1|0.0|886|pfp:PFL1_06547|catalase-peroxidase [EC:1.11.1.21]	-	GO:0016491//oxidoreductase activity	-	gi|630971746|ref|XP_007882281.1|/0/hypothetical protein PFL1_06547 [Anthracocystis flocculosa PF-1]
lcl|NC_012559.1_cds_WP_052292530.1_567	459	3589	2049	1156.62	558.31	-1.05078	Down	1.34991e-159	4.82633e-158	[locus_tag=LHK_RS02905] [protein=hypothetical protein] [protein_id=WP_052292530.1] [location=577175..577633]	-	-	-	-	-
lcl|NC_012559.1_cds_WP_012697351.1_1671	1326	4749	2801	501.45	250.06	-1.00383	Down	2.46798e-195	1.02104e-193	[locus_tag=LHK_RS08570] [protein=C4-dicarboxylate transporter] [protein_id=WP_012697351.1] [location=1785359..1786684]	-	-	-	-	gi|701779644|gb|KGQ13034.1|/7.70877e-137/C4-dicarboxylate transport protein [Beauveria bassiana D1-5]
lcl|NC_012559.1_cds_WP_012697452.1_1756	972	2708	1631	394.14	200.71	-0.973596	Down	9.04608e-107	1.95503e-105	[locus_tag=LHK_RS08990] [protein=ABC transporter substrate-binding protein] [protein_id=WP_012697452.1] [location=1884902..1885873]	-	-	-	-	-
lcl|NC_012559.1_cds_WP_012698177.1_2425	1008	3741	2286	524.31	270.89	-0.952713	Down	1.37663e-141	4.33339e-140	[locus_tag=LHK_RS12460] [protein=ornithine carbamoyltransferase] [protein_id=WP_012698177.1] [location=complement(2604161..2605168)]	K00611|1|9e-44|177|spo:SPAC4G9.10|ornithine carbamoyltransferase [EC:2.1.3.3]	-	-	-	gi|701780122|gb|KGQ13465.1|/1.83839e-118/Ornithine carbamoyltransferase, catabolic [Beauveria bassiana D1-5]
lcl|NC_012559.1_cds_WP_052292611.1_2694	564	970	597	250.38	130.29	-0.942393	Down	2.10604e-37	1.71805e-36	[locus_tag=LHK_RS13895] [protein=hypothetical protein] [protein_id=WP_052292611.1] [location=complement(2942991..2943554)]	-	-	-	-	gi|701780666|gb|KGQ13953.1|/4.5121e-15/Deoxyribose operon repressor [Beauveria bassiana D1-5]
lcl|NC_012559.1_cds_WP_012697436.1_1744	465	461	285	146.48	76.57	-0.935853	Down	1.97798e-18	8.67912e-18	[locus_tag=LHK_RS08930] [protein=hypothetical protein] [protein_id=WP_012697436.1] [location=complement(1866317..1866781)]	-	-	-	-	-
lcl|NC_012559.1_cds_WP_012696088.1_559	1983	2228	1388	155.85	82.09	-0.92488	Down	4.69032e-81	7.71771e-80	[locus_tag=LHK_RS02865] [protein=methyl-accepting chemotaxis protein] [protein_id=WP_012696088.1] [location=567124..569106]	-	-	-	-	gi|701780144|gb|KGQ13485.1|/1.17876e-12/Methyl-accepting chemotaxis protein I [Beauveria bassiana D1-5]
lcl|NC_012559.1_cds_WP_041825538.1_1219	1575	1251	790	110.71	59.11	-0.905311	Down	1.00745e-44	9.72523e-44	[locus_tag=LHK_RS06290] [protein=hypothetical protein] [protein_id=WP_041825538.1] [location=complement(1319125..1320699)]	-	-	-	-	gi|701779709|gb|KGQ13090.1|/1.31191e-16/Methyl-accepting chemotaxis serine transducer [Beauveria bassiana D1-5]
lcl|NC_012559.1_cds_WP_012696475.1_904	1155	299	523	36.4	33.83	-0.904472	Down	4.59114e-08	1.18608e-07	[locus_tag=LHK_RS04695] [protein=acyl-CoA dehydrogenase] [protein_id=WP_012696475.1] [location=954117..955271]	K00249|1|2e-63|243|mlr:MELLADRAFT_42430|acyl-CoA dehydrogenase [EC:1.3.8.7]	-	GO:0016491//oxidoreductase activity	-	gi|909131841|gb|KNE58441.1|/1.48158e-69/hypothetical protein AMAG_04012 [Allomyces macrogynus ATCC 38327]
lcl|NC_012559.1_cds_WP_012697330.1_1653	486	529	335	160.24	85.8	-0.901185	Down	1.00817e-19	4.70915e-19	[locus_tag=LHK_RS08480] [protein=AsnC family transcriptional regulator] [protein_id=WP_012697330.1] [location=complement(1765961..1766446)]	-	-	-	-	gi|701777699|gb|KGQ11372.1|/1.65516e-31/DNA translocase FtsK [Beauveria bassiana D1-5]
lcl|NC_012559.1_cds_WP_012698118.1_2373	1068	7334	4686	968.09	522.99	-0.888358	Down	4.05782e-245	2.35029e-243	[locus_tag=LHK_RS12190] [protein=PotD] [protein_id=WP_012698118.1] [location=complement(2545807..2546874)]	-	-	-	-	gi|701777722|gb|KGQ11395.1|/2.66886e-54/Putrescine transport ATP-binding protein PotG [Beauveria bassiana D1-5]
lcl|NC_012559.1_cds_WP_012695705.1_200	852	739	473	123.39	66.77	-0.885954	Down	3.439e-26	1.99987e-25	[locus_tag=LHK_RS01005] [protein=ABC transporter ATP-binding protein] [protein_id=WP_012695705.1] [location=206474..207325]	K05658|1|7e-15|81.6|yli:YALI0F20174g|ATP-binding cassette, subfamily B (MDR/TAP), member 1 [EC:3.6.3.44]	-	-	-	gi|701780056|gb|KGQ13405.1|/4.56469e-45/High-affinity branched-chain amino acid transport ATP-binding protein LivF [Beauveria bassiana D1-5]
lcl|NC_012559.1_cds_WP_012697552.1_1846	789	1015	650	183.65	99.44	-0.885061	Down	2.66298e-35	2.06203e-34	[locus_tag=LHK_RS09460] [protein=ferredoxin-type protein NapG] [protein_id=WP_012697552.1] [location=1968730..1969518]	-	-	-	-	-
lcl|NC_012559.1_cds_WP_012695897.1_2295	432	25.89	16.8	8.91	4.89	-0.865591	Down	0.0526788	0.0732043	[locus_tag=LHK_RS11775] [protein=hypothetical protein] [protein_id=WP_012695897.1] [location=2473157..2473588]	-	-	-	-	-
lcl|NC_012559.1_cds_WP_052292587.1_2346	1302	1552	1023	166.98	93.06	-0.843442	Down	5.24892e-49	5.58856e-48	[locus_tag=LHK_RS12055] [protein=hypothetical protein] [protein_id=WP_052292587.1] [location=complement(2513531..2514832)]	-	-	-	-	-
lcl|NC_012559.1_cds_WP_052292535.1_705	660	12141	8033	2651.31	1483.21	-0.837982	Down	0	0	[locus_tag=LHK_RS03615] [protein=hypothetical protein] [protein_id=WP_052292535.1] [location=complement(736808..737467)]	-	-	-	-	gi|831355166|ref|XP_012747425.1|/6.17424e-13/hypothetical protein GMDG_08960, partial [Pseudogymnoascus destructans 20631-21]
lcl|NC_012559.1_cds_WP_012695518.1_25	897	22480	14899	3557.04	1993.27	-0.83554	Down	0	0	[locus_tag=LHK_RS00125] [protein=ABC transporter substrate-binding protein] [protein_id=WP_012695518.1] [location=23696..24592]	-	-	-	-	gi|701777601|gb|KGQ11290.1|/4.18999e-60/Glutamate/aspartate periplasmic-binding protein [Beauveria bassiana D1-5]
lcl|NC_012559.1_cds_WP_041825884.1_1131	1674	3171.99	2104	263.75	147.92	-0.834354	Down	2.36726e-96	4.57039e-95	[locus_tag=LHK_RS05850] [protein=cation acetate symporter] [protein_id=WP_041825884.1] [location=complement(1221650..1223323)]	-	-	-	-	gi|701777341|gb|KGQ11067.1|/1.15649e-159/Cation/acetate symporter ActP [Beauveria bassiana D1-5]
lcl|NC_012559.1_cds_WP_012696039.1_510	1851	8035.11	5362.22	602.95	340.21	-0.825613	Down	5.24468e-237	2.8127e-235	[locus_tag=LHK_RS02620] [protein=chemotaxis protein CheA] [protein_id=WP_012696039.1] [location=complement(521357..523207)]	-	-	-	-	gi|701768582|gb|KGQ03877.1|/4.18641e-73/Chemotaxis protein CheA [Beauveria bassiana D1-5]
lcl|NC_012559.1_cds_WP_012697437.1_1745	2289	3337.99	2228	201.77	113.87	-0.825324	Down	1.85389e-99	3.70267e-98	[locus_tag=LHK_RS08935] [protein=ABC transporter] [protein_id=WP_012697437.1] [location=complement(1866796..1869084)]	K02021|1|6e-69|263|zro:ZYRO0F00396g|putative ABC transport system ATP-binding protein	-	-	-	gi|511005212|gb|EPB86558.1|/1.33458e-71/ATP-binding cassette, subfamily B (MDR/TAP), member 10 [Mucor circinelloides f. circinelloides 1006PhL]
lcl|NC_012559.1_cds_WP_012698010.1_2253	447	612	410	202.99	114.98	-0.820026	Down	1.91864e-19	8.81966e-19	[locus_tag=LHK_RS11555] [protein=MarR family transcriptional regulator] [protein_id=WP_012698010.1] [location=complement(2425160..2425606)]	-	-	-	-	-
lcl|NC_012559.1_cds_WP_012698178.1_2426	1230	4547	3047	518.73	293.91	-0.819609	Down	2.36956e-133	6.86225e-132	[locus_tag=LHK_RS12465] [protein=arginine deiminase] [protein_id=WP_012698178.1] [location=complement(2605261..2606490)]	-	-	-	-	gi|701780180|gb|KGQ13521.1|/1.28033e-98/Arginine deiminase [Beauveria bassiana D1-5]
lcl|NC_012559.1_cds_WP_052292614.1_2777	645	2464	1656	551.34	313.3	-0.815398	Down	1.64557e-72	2.41907e-71	[locus_tag=LHK_RS14310] [protein=hypothetical protein] [protein_id=WP_052292614.1] [location=3028543..3029187]	-	-	-	-	gi|701768592|gb|KGQ03885.1|/4.68902e-10/Phosphogluconate dehydratase [Beauveria bassiana D1-5]
lcl|NC_012559.1_cds_WP_012698612.1_2823	510	7361	4972	2116.7	1208.85	-0.808182	Down	1.60337e-209	6.93038e-208	[locus_tag=LHK_RS14540] [protein=peptidoglycan-associated lipoprotein] [protein_id=WP_012698612.1] [location=complement(3078887..3079396)]	-	-	-	-	gi|831355166|ref|XP_012747425.1|/6.74759e-16/hypothetical protein GMDG_08960, partial [Pseudogymnoascus destructans 20631-21]
lcl|NC_012559.1_cds_WP_012697878.1_2139	552	544	368	143.69	82.18	-0.8061	Down	5.45082e-17	2.27458e-16	[locus_tag=LHK_RS10965] [protein=prepilin-type N-terminal cleavage/methylation domain-containing protein] [protein_id=WP_012697878.1] [location=complement(2299379..2299930)]	-	-	-	-	-
lcl|NC_012559.1_cds_WP_041825651.1_1844	201	295	200	244.17	139.97	-0.802768	Down	7.9282e-10	2.30061e-09	[locus_tag=LHK_RS09450] [protein=hypothetical protein] [protein_id=WP_041825651.1] [location=1965997..1966197]	-	-	-	-	-
lcl|NC_012559.1_cds_WP_012698401.1_2627	588	678	460	167.39	96.02	-0.801807	Down	1.28755e-20	6.25627e-20	[locus_tag=LHK_RS13550] [protein=methionine biosynthesis protein MetW] [protein_id=WP_012698401.1] [location=complement(2872619..2873206)]	-	-	-	-	gi|336257333|ref|XP_003343587.1|/5.1773e-20/hypothetical protein SMAC_11373 [Sordaria macrospora k-hell]
lcl|NC_012559.1_cds_WP_012696738.1_1132	312	790	536	390.43	223.98	-0.801694	Down	9.31356e-24	4.9581e-23	[locus_tag=LHK_RS05855] [protein=membrane protein] [protein_id=WP_012696738.1] [location=complement(1223323..1223634)]	-	-	-	-	-
lcl|NC_012559.1_cds_WP_012697423.1_1733	588	1340	912	330.83	190.37	-0.797284	Down	8.87948e-39	7.54105e-38	[locus_tag=LHK_RS08875] [protein=nitroreductase family protein] [protein_id=WP_012697423.1] [location=1857339..1857926]	-	-	-	-	gi|336241846|ref|XP_003342912.1|/2.74524e-21/hypothetical protein SMAC_11596 [Sordaria macrospora k-hell]
lcl|NC_012559.1_cds_WP_012697346.1_1667	1422	8765	5968	861.37	495.89	-0.796613	Down	5.29372e-243	3.006e-241	[gene=glnA] [locus_tag=LHK_RS08550] [protein=type I glutamate--ammonia ligase] [protein_id=WP_012697346.1] [location=1780354..1781775]	K01915|1|1e-30|135|ssl:SS1G_04895|glutamine synthetase [EC:6.3.1.2]	-	-	-	gi|701777305|gb|KGQ11035.1|/0/Glutamine synthetase [Beauveria bassiana D1-5]
lcl|NC_012559.1_cds_WP_012697496.1_1793	339	13715	9365	6173.24	3564.04	-0.792514	Down	0	0	[locus_tag=LHK_RS09185] [protein=RNA polymerase subunit sigma-54] [protein_id=WP_012697496.1] [location=1916234..1916572]	-	-	-	-	-
lcl|NC_012559.1_cds_WP_012697433.1_1742	1176	1524	1052	182.1	106.28	-0.776861	Down	5.1574e-42	4.77183e-41	[locus_tag=LHK_RS08920] [protein=branched chain amino acid ABC transporter substrate-binding protein] [protein_id=WP_012697433.1] [location=1864071..1865246]	-	-	-	-	gi|701780059|gb|KGQ13408.1|/1.70001e-36/Leu/Ile/Val/Thr-binding protein [Beauveria bassiana D1-5]
lcl|NC_012559.1_cds_WP_041825497.1_1010	324	976	674	462.23	269.89	-0.776239	Down	1.76585e-27	1.06539e-26	[locus_tag=LHK_RS05240] [protein=hypothetical protein] [protein_id=WP_041825497.1] [location=complement(1075676..1075999)]	-	-	-	-	gi|701779701|gb|KGQ13082.1|/2.90284e-27/Uncharacterized protein yeaG [Beauveria bassiana D1-5]
lcl|NC_012559.1_cds_WP_012698063.1_2322	207	11.1	7.68	8.86	5.18	-0.774355	Down	0.198137	0.242726	[locus_tag=LHK_RS11915] [protein=hypothetical protein] [protein_id=WP_012698063.1] [location=2491844..2492050]	-	-	-	-	-
lcl|NC_012559.1_cds_WP_041826062.1_2375	921	1470	1022	226.29	133.02	-0.76653	Down	1.07532e-39	9.46543e-39	[locus_tag=LHK_RS12200] [protein=ABC transporter permease] [protein_id=WP_041826062.1] [location=complement(2547824..2548744)]	-	-	-	-	gi|701779674|gb|KGQ13060.1|/2.49458e-55/Spermidine/putrescine import ATP-binding protein Po tA [Beauveria bassiana D1-5]
lcl|NC_012559.1_cds_WP_012695502.1_11	654	2317	1636	510.9	305	-0.744232	Down	1.52547e-58	1.86403e-57	[locus_tag=LHK_RS00055] [protein=protein-L-isoaspartate O-methyltransferase] [protein_id=WP_012695502.1] [location=10882..11535]	K00573|1|3e-09|62.4|adl:AURDEDRAFT_99231|protein-L-isoaspartate(D-aspartate) O-methyltransferase [EC:2.1.1.77]	-	-	-	gi|799318731|ref|XP_012047485.1|/2.37399e-09/protein-L-isoaspartate O-methyltransferase [Cryptococcus neoformans var. grubii H99]
lcl|NC_012559.1_cds_WP_041825779.1_2880	216	7902	5580	5993.98	3578.74	-0.744063	Down	5.6969e-195	2.32369e-193	[locus_tag=LHK_RS14885] [protein=hypothetical protein] [protein_id=WP_041825779.1] [location=complement(3141770..3141985)]	-	-	-	-	-
lcl|NC_012559.1_cds_WP_012696589.1_1009	1929	16399	11581	1179.84	704.48	-0.743961	Down	0	0	[locus_tag=LHK_RS05235] [protein=PrkA family serine protein kinase] [protein_id=WP_012696589.1] [location=1073671..1075599]	-	-	-	-	gi|701779701|gb|KGQ13082.1|/0/Uncharacterized protein yeaG [Beauveria bassiana D1-5]
lcl|NC_012559.1_cds_WP_012696870.1_1238	1008	20858	14740	2923.3	1746.69	-0.742974	Down	0	0	[locus_tag=LHK_RS06385] [protein=C4-dicarboxylate ABC transporter] [protein_id=WP_012696870.1] [location=complement(1342672..1343679)]	-	-	-	-	-
lcl|NC_012559.1_cds_WP_012696295.1_744	360	17.64	12.48	7.42	4.44	-0.74086	Down	0.168918	0.210222	[locus_tag=LHK_RS03815] [protein=hypothetical protein] [protein_id=WP_012696295.1] [location=complement(776560..776919)]	-	-	-	-	-
lcl|NC_012559.1_cds_WP_034985007.1_1697	1110	1482	1050	187.97	112.6	-0.739296	Down	1.16399e-37	9.57648e-37	[locus_tag=LHK_RS08695] [protein=ABC transporter ATP-binding protein] [protein_id=WP_034985007.1] [location=complement(1817687..1818796)]	-	-	-	-	gi|701780057|gb|KGQ13406.1|/1.2342e-49/High-affinity branched-chain amino acid transport system permease protein livM [Beauveria bassiana D1-5]
lcl|NC_012559.1_cds_WP_012697610.1_1902	1653	22780	16167	1918.76	1151.37	-0.736823	Down	0	0	[locus_tag=LHK_RS09735] [protein=acyl-CoA synthetase] [protein_id=WP_012697610.1] [location=complement(2025241..2026893)]	K01179|1|3e-87|323|shs:STEHIDRAFT_136401|endoglucanase [EC:3.2.1.4];K19951|2|7e-40|166|bze:COCCADRAFT_32895|TBC1 domain family member 8/9	-	-	-	gi|907099928|gb|KND05164.1|/3.46371e-116/hypothetical protein SPPG_00832 [Spizellomyces punctatus DAOM BR117]
lcl|NC_012559.1_cds_WP_012697741.1_2017	1062	2297.99	1631.99	305.11	183.21	-0.735831	Down	5.47566e-57	6.52572e-56	[locus_tag=LHK_RS10315] [protein=pyruvate dehydrogenase (acetyl-transferring) E1 component subunit alpha] [protein_id=WP_012697741.1] [location=complement(2152924..2153985)]	K00166|1|5e-40|165|scm:SCHCODRAFT_107126|2-oxoisovalerate dehydrogenase E1 component alpha subunit [EC:1.2.4.4]	-	-	-	gi|972136518|gb|KUI63344.1|/2.48102e-44/Pyruvate dehydrogenase E1 component subunit alpha [Valsa mali]
lcl|NC_012559.1_cds_WP_012697739.1_2015	1152	2344	1666	286.11	171.94	-0.734665	Down	6.28224e-58	7.61229e-57	[locus_tag=LHK_RS10305] [protein=branched-chain alpha-keto acid dehydrogenase subunit E2] [protein_id=WP_012697739.1] [location=complement(2150770..2151921)]	K09699|1|2e-26|120|tve:TRV_02703|2-oxoisovalerate dehydrogenase E2 component (dihydrolipoyl transacylase) [EC:2.3.1.168]	-	-	-	gi|758362148|emb|CEP15445.1|/4.64055e-31/hypothetical protein [Parasitella parasitica]
lcl|NC_012559.1_cds_WP_012695501.1_10	927	3763	2675	575.36	345.82	-0.734444	Down	8.0604e-92	1.4774e-90	[locus_tag=LHK_RS00050] [protein=aspartate carbamoyltransferase] [protein_id=WP_012695501.1] [location=complement(9509..10435)]	K11541|1|6e-65|248|tms:TREMEDRAFT_72254|carbamoyl-phosphate synthase / aspartate carbamoyltransferase [EC:6.3.5.5 2.1.3.2]	-	-	-	gi|701780122|gb|KGQ13465.1|/1.01034e-104/Ornithine carbamoyltransferase, catabolic [Beauveria bassiana D1-5]
lcl|NC_012559.1_cds_WP_012695624.1_125	2658	18295	13006	950.22	571.16	-0.734367	Down	0	0	[gene=aceE] [locus_tag=LHK_RS00625] [protein=pyruvate dehydrogenase (acetyl-transferring), homodimeric type] [protein_id=WP_012695624.1] [location=complement(137690..140347)]	K17100|1|4e-07|58.2|tms:TREMEDRAFT_68833|dihydroxyacetone synthase [EC:2.2.1.3]	-	-	-	gi|983148990|gb|KWU46944.1|/2.34204e-06/transketolase [Rhodotorula sp. JG-1b]
lcl|NC_012559.1_cds_WP_012697616.1_1908	207	523	372	417.66	251.18	-0.733607	Down	3.7921e-14	1.39542e-13	[locus_tag=LHK_RS09765] [protein=zinc-finger domain-containing protein] [protein_id=WP_012697616.1] [location=2037038..2037244]	-	-	-	-	-
lcl|NC_012559.1_cds_WP_012696306.1_751	345	1015	725	447.98	270.55	-0.727539	Down	1.2236e-25	6.94813e-25	[locus_tag=LHK_RS03850] [protein=anti-sigma factor antagonist] [protein_id=WP_012696306.1] [location=786776..787120]	-	-	-	-	-
lcl|NC_012559.1_cds_WP_041825428.1_213	909	329	235	51.34	31.01	-0.72735	Down	2.54968e-09	7.16186e-09	[locus_tag=LHK_RS01070] [protein=hypothetical protein] [protein_id=WP_041825428.1] [location=complement(221921..222829)]	-	-	-	-	gi|701779591|gb|KGQ12983.1|/1.63838e-43/putative HTH-type transcriptional regulator yhjC [Beauveria bassiana D1-5]
lcl|NC_012559.1_cds_WP_012697381.1_1695	711	772	552	155.84	94.21	-0.726113	Down	8.0976e-20	3.80692e-19	[locus_tag=LHK_RS08685] [protein=ABC transporter ATP-binding protein] [protein_id=WP_012697381.1] [location=complement(1816206..1816916)]	K05658|1|1e-20|100|pfj:MYCFIDRAFT_215423|ATP-binding cassette, subfamily B (MDR/TAP), member 1 [EC:3.6.3.44]	-	-	-	gi|701780056|gb|KGQ13405.1|/1.53911e-63/High-affinity branched-chain amino acid transport ATP-binding protein LivF [Beauveria bassiana D1-5]
lcl|NC_012559.1_cds_WP_012697554.1_1848	441	783	563	263.56	160.23	-0.717987	Down	1.01656e-19	4.74065e-19	[locus_tag=LHK_RS09470] [protein=nitrate reductase] [protein_id=WP_012697554.1] [location=1970363..1970803]	-	-	-	-	-
lcl|NC_012559.1_cds_WP_012695941.1_422	447	1737	1250	576.14	350.56	-0.716758	Down	1.26873e-41	1.15907e-40	[locus_tag=LHK_RS02170] [protein=flagellar assembly protein FliW] [protein_id=WP_012695941.1] [location=423772..424218]	-	-	-	-	-
lcl|NC_012559.1_cds_WP_012696869.1_1237	651	1567	1129.99	347.21	211.7	-0.713787	Down	1.44102e-37	1.1822e-36	[locus_tag=LHK_RS06380] [protein=C4-dicarboxylate ABC transporter permease] [protein_id=WP_012696869.1] [location=complement(1341888..1342538)]	-	-	-	-	-
lcl|NC_012559.1_cds_WP_012696480.1_909	204	1000	724	812.88	497.6	-0.708056	Down	3.5022e-24	1.88871e-23	[locus_tag=LHK_RS04720] [protein=hypothetical protein] [protein_id=WP_012696480.1] [location=961130..961333]	-	-	-	-	-
lcl|NC_012559.1_cds_WP_052292593.1_2402	351	265	192	114.73	70.28	-0.707057	Down	1.8445e-07	4.61285e-07	[locus_tag=LHK_RS15510] [protein=hypothetical protein] [protein_id=WP_052292593.1] [location=complement(2573774..2574124)]	-	-	-	-	-
lcl|NC_012559.1_cds_WP_012696868.1_1236	1284	3267	2366.96	356.58	218.43	-0.707055	Down	4.9916e-75	7.48999e-74	[locus_tag=LHK_RS06375] [protein=C4-dicarboxylate ABC transporter permease] [protein_id=WP_012696868.1] [location=complement(1340601..1341884)]	-	-	-	-	-
lcl|NC_012559.1_cds_WP_012697438.1_1746	2133	5010	3652	325.38	200.54	-0.698236	Down	1.98462e-111	4.45539e-110	[locus_tag=LHK_RS08940] [protein=cyanophycin synthetase] [protein_id=WP_012697438.1] [location=1869643..1871775]	-	-	-	-	-
lcl|NC_012559.1_cds_WP_012698370.1_2600	1218	1755	1287	202.25	125.4	-0.689602	Down	2.21938e-39	1.92435e-38	[locus_tag=LHK_RS13395] [protein=hemolysin D] [protein_id=WP_012698370.1] [location=2838843..2840060]	-	-	-	-	gi|701780498|gb|KGQ13809.1|/3.04482e-52/Acriflavine resistance protein A [Beauveria bassiana D1-5]
lcl|NC_012559.1_cds_WP_012698113.1_2369	1164	1105	812	133.44	82.91	-0.686573	Down	3.1005e-25	1.7435e-24	[locus_tag=LHK_RS12170] [protein=aldehyde oxidoreductase] [protein_id=WP_012698113.1] [location=complement(2540869..2542032)]	K13954|1|1e-17|91.3|kla:KLLA0C19382g|alcohol dehydrogenase [EC:1.1.1.1];K11173|4|8e-13|75.5|pbl:PAAG_08911|hydroxyacid-oxoacid transhydrogenase [EC:1.1.99.24]	-	-	-	gi|701780204|gb|KGQ13543.1|/8.11432e-116/Alcohol dehydrogenase YqhD [Beauveria bassiana D1-5]
lcl|NC_012559.1_cds_WP_012697570.1_1862	1212	3583	2639	415.02	258.45	-0.683296	Down	2.67552e-77	4.12144e-76	[locus_tag=LHK_RS09540] [protein=branched chain amino acid ABC transporter substrate-binding protein] [protein_id=WP_012697570.1] [location=1981856..1983067]	-	-	-	-	gi|701780059|gb|KGQ13408.1|/1.3629e-36/Leu/Ile/Val/Thr-binding protein [Beauveria bassiana D1-5]
lcl|NC_012559.1_cds_WP_012696042.1_513	936	2600.7	1915.73	393.67	245.18	-0.683145	Down	1.35155e-56	1.59758e-55	[locus_tag=LHK_RS02635] [protein=fused signal transduction protein/response regulator] [protein_id=WP_012696042.1] [location=complement(524700..525635)]	K11233|1|8e-07|55.1|adl:AURDEDRAFT_133715|osomolarity two-component system, response regulator SSK1	-	-	GO:0009987//cellular process	gi|701768581|gb|KGQ03876.1|/1.12894e-10/Chemotaxis protein CheW [Beauveria bassiana D1-5]
lcl|NC_012559.1_cds_2173	1717	1502	1109	121.7	75.97	-0.679827	Down	3.84916e-33	2.73886e-32	[locus_tag=LHK_RS11130] [protein=ABC transporter ATP-binding protein] [pseudo=true] [exception=annotated by transcript or proteomic data] [location=2342394..2344110]	K15628|1|3e-37|157|fpu:FPSE_02959|ATP-binding cassette, subfamily D (ALD), peroxisomal long-chain fatty acid import protein	-	-	-	gi|511010207|gb|EPB91433.1|/3.46044e-42/hypothetical protein HMPREF1544_01755 [Mucor circinelloides f. circinelloides 1006PhL]
lcl|NC_012559.1_cds_WP_041825474.1_816	648	169	125	37.63	23.53	-0.677382	Down	6.11156e-05	0.000124466	[locus_tag=LHK_RS04250] [protein=hypothetical protein] [protein_id=WP_041825474.1] [location=complement(863286..863933)]	-	-	-	-	-
lcl|NC_012559.1_cds_WP_012698180.1_2428	1491	1483	1097	138.83	86.83	-0.677054	Down	1.5807e-32	1.1084e-31	[locus_tag=LHK_RS12475] [protein=sodium:alanine symporter] [protein_id=WP_012698180.1] [location=complement(2614682..2616172)]	-	-	-	-	-
lcl|NC_012559.1_cds_WP_041825499.1_1011	216	390	290	295.83	185.99	-0.669543	Down	1.64581e-09	4.67739e-09	[locus_tag=LHK_RS05245] [protein=hypothetical protein] [protein_id=WP_041825499.1] [location=complement(1076741..1076956)]	-	-	-	-	gi|701779701|gb|KGQ13082.1|/3.87415e-11/Uncharacterized protein yeaG [Beauveria bassiana D1-5]
lcl|NC_012559.1_cds_WP_012698388.1_2616	270	254	189	148.11	93.18	-0.668577	Down	1.17887e-06	2.78695e-06	[locus_tag=LHK_RS13495] [protein=phosphocarrier protein HPr] [protein_id=WP_012698388.1] [location=2858192..2858461]	-	-	-	-	-
lcl|NC_012559.1_cds_WP_012695570.1_75	318	134	100	64.81	40.9	-0.664116	Down	0.000449816	0.000846988	[locus_tag=LHK_RS00375] [protein=monooxygenase] [protein_id=WP_012695570.1] [location=74547..74864]	-	-	-	-	gi|50427139|ref|XP_462181.1|/5.0008e-11/DEHA2G14740p [Debaryomyces hansenii CBS767]
lcl|NC_012559.1_cds_WP_012697555.1_1849	627	1037	774	239.11	150.9	-0.664082	Down	1.6366e-22	8.40356e-22	[locus_tag=LHK_RS09475] [protein=nitrate reductase] [protein_id=WP_012697555.1] [location=1970827..1971453]	-	-	-	-	gi|701780453|gb|KGQ13764.1|/2.78176e-65/Cytochrome c-type protein NapC [Beauveria bassiana D1-5]
lcl|NC_012559.1_cds_WP_012695828.1_313	354	530	396	227.29	143.59	-0.662579	Down	3.29586e-12	1.08711e-11	[locus_tag=LHK_RS15070] [protein=hypothetical protein] [protein_id=WP_012695828.1] [location=323240..323593]	-	-	-	-	-
lcl|NC_012559.1_cds_WP_012697730.1_2006	315	544	407	265.96	168.24	-0.660689	Down	1.95291e-12	6.53073e-12	[locus_tag=LHK_RS15440] [protein=transmembrane protein] [protein_id=WP_012697730.1] [location=2142760..2143074]	-	-	-	-	-
lcl|NC_012559.1_cds_WP_012696436.1_869	225	224	168	161.8	102.6	-0.657181	Down	6.99062e-06	1.54659e-05	[locus_tag=LHK_RS04520] [protein=hypothetical protein] [protein_id=WP_012696436.1] [location=complement(915042..915266)]	-	-	-	-	-
lcl|NC_012559.1_cds_WP_012698174.1_2422	1437	34355.9	25767	3340.11	2118.07	-0.657145	Down	0	0	[locus_tag=LHK_RS12445] [protein=arginine-ornithine antiporter] [protein_id=WP_012698174.1] [location=complement(2599711..2601147)]	K16261|1|6e-06|53.1|ure:UREG_00985|yeast amino acid transporter	-	-	-	gi|701780122|gb|KGQ13465.1|/1.5809e-106/Ornithine carbamoyltransferase, catabolic [Beauveria bassiana D1-5]
lcl|NC_012559.1_cds_WP_012697738.1_2014	348	604.99	454	264.44	167.79	-0.656284	Down	2.00008e-13	7.04651e-13	[locus_tag=LHK_RS10300] [protein=hypothetical protein] [protein_id=WP_012697738.1] [location=complement(2150342..2150689)]	K15067|1|1e-10|65.5|tmn:UCRPA7_5979|2-aminomuconate deaminase [EC:3.5.99.5];K06927|4|1e-05|48.9|wse:WALSEDRAFT_61134|diphthine-ammonia ligase [EC:6.3.1.14]	-	-	-	gi|1000777775|gb|KXN69056.1|/2.95784e-11/Endoribonuclease L-PSP [Conidiobolus coronatus NRRL 28638]
lcl|NC_012559.1_cds_WP_012698486.1_2708	2295	4013	3014	241.93	153.63	-0.65513	Down	2.84486e-80	4.57706e-79	[locus_tag=LHK_RS13965] [protein=ferrous iron transporter B] [protein_id=WP_012698486.1] [location=2956814..2959108]	-	-	-	-	gi|701780111|gb|KGQ13456.1|/4.68532e-125/Ferrous iron transport protein B [Beauveria bassiana D1-5]
lcl|NC_012559.1_cds_WP_012697740.1_2016	978	1974	1484	285.48	181.46	-0.653738	Down	2.94446e-40	2.64819e-39	[locus_tag=LHK_RS10310] [protein=2-oxoisovalerate dehydrogenase subunit beta] [protein_id=WP_012697740.1] [location=complement(2151943..2152920)]	K00167|1|3e-67|255|hir:HETIRDRAFT_380356|2-oxoisovalerate dehydrogenase E1 component beta subunit [EC:1.2.4.4]	-	-	-	gi|972136519|gb|KUI63345.1|/2.16038e-76/Pyruvate dehydrogenase E1 component subunit beta [Valsa mali]
lcl|NC_012559.1_cds_WP_012698648.1_2856	243	265	200	174.73	111.5	-0.648084	Down	1.37678e-06	3.23371e-06	[locus_tag=LHK_RS14725] [protein=Fis family transcriptional regulator] [protein_id=WP_012698648.1] [location=3113599..3113841]	-	-	-	-	-
lcl|NC_012559.1_cds_WP_012696245.1_704	573	3568	2693	905.52	577.86	-0.648026	Down	3.06536e-70	4.39469e-69	[locus_tag=LHK_RS03610] [protein=FMN reductase] [protein_id=WP_012696245.1] [location=complement(736214..736786)]	K03809|1|3e-08|58.5|bfu:BC1G_12671|NAD(P)H dehydrogenase (quinone) [EC:1.6.5.2]	-	-	-	gi|701779942|gb|KGQ13297.1|/6.33911e-44/Flavoprotein wrbA [Beauveria bassiana D1-5]
lcl|NC_012559.1_cds_WP_052292626.1_1655	1137	20200	15250	2499.22	1595.29	-0.647659	Down	0	0	[locus_tag=LHK_RS08490] [protein=branched chain amino acid ABC transporter substrate-binding protein] [protein_id=WP_052292626.1] [location=1770560..1771696]	-	-	-	-	gi|701780059|gb|KGQ13408.1|/2.84781e-33/Leu/Ile/Val/Thr-binding protein [Beauveria bassiana D1-5]
lcl|NC_012559.1_cds_WP_012696770.1_1158	990	574	434	81.97	52.4	-0.645529	Down	1.43073e-12	4.80671e-12	[locus_tag=LHK_RS05990] [protein=glycosyl transferase family 2] [protein_id=WP_012696770.1] [location=complement(1256896..1257885)]	K00721|1|3e-12|73.2|lel:LELG_00521|dolichol-phosphate mannosyltransferase [EC:2.4.1.83];K00729|5|2e-10|67.0|cot:CORT_0A01290|dolichyl-phosphate beta-glucosyltransferase [EC:2.4.1.117]	-	-	-	gi|701779820|gb|KGQ13187.1|/1.54885e-29/Bifunctional polymyxin resistance protein ArnA [Beauveria bassiana D1-5]
lcl|NC_012559.1_cds_WP_041825522.1_1159	309	148	112	73.95	47.32	-0.6441	Down	0.000332534	0.000634818	[locus_tag=LHK_RS05995] [protein=hypothetical protein] [protein_id=WP_041825522.1] [location=complement(1257885..1258193)]	-	-	-	-	-
lcl|NC_012559.1_cds_WP_012698592.1_2806	228	1668	1265	1185.96	760.47	-0.641092	Down	3.61188e-33	2.57636e-32	[locus_tag=LHK_RS14455] [protein=hypothetical protein] [protein_id=WP_012698592.1] [location=complement(3062961..3063188)]	-	-	-	-	-
lcl|NC_012559.1_cds_WP_012695503.1_12	324	789	599	373.66	239.86	-0.639534	Down	1.80084e-16	7.36613e-16	[locus_tag=LHK_RS00060] [protein=sulfurtransferase] [protein_id=WP_012695503.1] [location=11535..11858]	K11996|1|5e-08|56.6|cten:CANTEDRAFT_105638|adenylyltransferase and sulfurtransferase [EC:2.7.7.80 2.8.1.11]	-	-	-	gi|859410119|gb|KMP04420.1|/7.94195e-09/hypothetical protein CIRG_10397 [Coccidioides immitis RMSCC 2394]
lcl|NC_012559.1_cds_WP_012698150.1_2403	834	45556	34695	7777.82	5008.37	-0.635025	Down	0	0	[locus_tag=LHK_RS12345] [protein=flagellin] [protein_id=WP_012698150.1] [location=complement(2574271..2575104)]	-	-	-	-	gi|701768567|gb|KGQ03864.1|/1.00818e-49/Flagellin [Beauveria bassiana D1-5]
lcl|NC_012559.1_cds_WP_012695623.1_124	1644	12295.9	9383	1041.49	671.97	-0.63218	Down	5.10256e-227	2.59246e-225	[locus_tag=LHK_RS00620] [protein=dihydrolipoamide acetyltransferase] [protein_id=WP_012695623.1] [location=complement(135987..137630)]	K09699|1|3e-37|157|maj:MAA_04069|2-oxoisovalerate dehydrogenase E2 component (dihydrolipoyl transacylase) [EC:2.3.1.168];K00627|2|9e-37|155|wse:WALSEDRAFT_59671|pyruvate dehydrogenase E2 component (dihydrolipoamide acetyltransferase) [EC:2.3.1.12]	-	-	-	gi|972136520|gb|KUI63346.1|/1.05712e-40/Dihydrolipoyllysine-residue acetyltransferase component of pyruvate dehydrogenase complex [Valsa mali]
lcl|NC_012559.1_cds_WP_012698176.1_2424	945	1660.16	1271	248.81	161.06	-0.627446	Down	7.92574e-32	5.43909e-31	[locus_tag=LHK_RS12455] [protein=carbamate kinase] [protein_id=WP_012698176.1] [location=complement(2603105..2604049)]	-	-	-	-	gi|701780181|gb|KGQ13522.1|/8.30432e-62/Carbamate kinase [Beauveria bassiana D1-5]
lcl|NC_012559.1_cds_WP_012696052.1_523	621	828	636	192.88	125.27	-0.622663	Down	1.76783e-16	7.24134e-16	[locus_tag=LHK_RS02685] [protein=chemoreceptor glutamine deamidase CheD] [protein_id=WP_012696052.1] [location=536475..537095]	-	-	-	-	-
lcl|NC_012559.1_cds_2201	390	4262	3275	1641.6	1066.55	-0.622151	Down	8.21058e-78	1.27838e-76	[locus_tag=LHK_RS11270] [protein=hypothetical protein] [pseudo=true] [partial=3'] [exception=unextendable partial coding region] [location=2369903..>2370292]	-	-	-	-	-
lcl|NC_012559.1_cds_WP_012698560.1_2779	1614	1699.85	1307	146.72	95.38	-0.621307	Down	6.10432e-32	4.21912e-31	[locus_tag=LHK_RS14320] [protein=methyl-accepting chemotaxis protein] [protein_id=WP_012698560.1] [location=complement(3029572..3031185)]	-	-	-	-	gi|336242646|ref|XP_003343036.1|/2.23546e-19/hypothetical protein SMAC_10706 [Sordaria macrospora k-hell]
lcl|NC_012559.1_cds_WP_012698596.1_2809	375	52	40	20.92	13.6	-0.621276	Down	0.0397148	0.0566572	[locus_tag=LHK_RS14470] [protein=oxidoreductase] [protein_id=WP_012698596.1] [location=complement(3065965..3066339)]	-	-	-	-	-
lcl|NC_012559.1_cds_WP_012695856.1_338	207	3172	2441	2533.1	1648.18	-0.62003	Down	4.85422e-58	5.90665e-57	[locus_tag=LHK_RS01750] [protein=cold-shock protein] [protein_id=WP_012695856.1] [location=348152..348358]	K18754|1|4e-06|50.1|mlr:MELLADRAFT_94308|protein lin-28	-	GO:0003676//nucleic acid binding	-	gi|646299138|gb|KDQ20293.1|/5.77801e-20/hypothetical protein BOTBODRAFT_170285 [Botryobasidium botryosum FD-172 SS1]
lcl|NC_012559.1_cds_WP_012697382.1_1696	771	1016	782	188.34	122.57	-0.619734	Down	1.03077e-19	4.79153e-19	[locus_tag=LHK_RS08690] [protein=ABC transporter ATP-binding protein] [protein_id=WP_012697382.1] [location=complement(1816913..1817683)]	K05658|1|6e-14|78.2|ppa:PAS_chr3_0858|ATP-binding cassette, subfamily B (MDR/TAP), member 1 [EC:3.6.3.44]	-	-	-	gi|701766316|gb|KGQ02342.1|/1.48363e-57/High-affinity branched-chain amino acid transport ATP-binding protein BraF [Beauveria bassiana D1-5]
lcl|NC_012559.1_cds_WP_012697537.1_1832	321	12567	9688	6014.4	3920.23	-0.617483	Down	1.34726e-222	6.50276e-221	[locus_tag=LHK_RS09390] [protein=transcriptional regulator] [protein_id=WP_012697537.1] [location=1955761..1956081]	-	-	-	-	-
lcl|NC_012559.1_cds_WP_051189936.1_864	978	708	546	102.39	66.76	-0.617019	Down	4.23468e-14	1.55236e-13	[locus_tag=LHK_RS15175] [protein=hypothetical protein] [protein_id=WP_051189936.1] [location=909303..910280]	-	-	-	-	gi|701780533|gb|KGQ13842.1|/4.8916e-20/Cellulose synthesis regulatory protein [Beauveria bassiana D1-5]
lcl|NC_012559.1_cds_WP_012698485.1_2707	243	372	287	245.28	160	-0.616358	Down	4.49214e-08	1.16154e-07	[locus_tag=LHK_RS13960] [protein=iron transporter FeoA] [protein_id=WP_012698485.1] [location=2956575..2956817]	-	-	-	-	-
lcl|NC_012559.1_cds_WP_012696283.1_733	783	2375	1836	433.19	283.14	-0.613484	Down	4.13642e-43	3.92756e-42	[locus_tag=LHK_RS03755] [protein=enoyl-CoA hydratase] [protein_id=WP_012696283.1] [location=complement(764721..765503)]	K07511|1|1e-19|97.4|cgi:CGB_H0630W|enoyl-CoA hydratase [EC:4.2.1.17];K05607|5|3e-19|95.9|ztr:MYCGRDRAFT_76805|methylglutaconyl-CoA hydratase [EC:4.2.1.18]	-	-	-	gi|549054513|emb|CCX06659.1|/6.71892e-21/Similar to Methylglutaconyl-CoA hydratase, mitochondrial; acc. no. Q9JLZ3 [Pyronema omphalodes CBS 100304]
lcl|NC_012559.1_cds_WP_012697594.1_1886	1104	1795	1389	228.95	149.79	-0.612091	Down	7.16118e-33	5.07061e-32	[locus_tag=LHK_RS09660] [protein=(2Fe-2S)-binding protein] [protein_id=WP_012697594.1] [location=2003333..2004436]	-	-	-	-	gi|594714811|gb|EXU97728.1|/2.2508e-19/aromatic ring-hydroxylating dioxygenase [Metarhizium robertsii]
lcl|NC_012559.1_cds_WP_012695703.1_198	1065	807	625	106.83	69.96	-0.610715	Down	1.32134e-15	5.21335e-15	[locus_tag=LHK_RS00995] [protein=ABC transporter permease] [protein_id=WP_012695703.1] [location=203981..205045]	-	-	-	-	gi|701780057|gb|KGQ13406.1|/2.78135e-11/High-affinity branched-chain amino acid transport system permease protein livM [Beauveria bassiana D1-5]
lcl|NC_012559.1_cds_WP_012698689.1_2894	1209	6015	4661	698.5	457.64	-0.610047	Down	2.52146e-105	5.409e-104	[locus_tag=LHK_RS14955] [protein=ammonium transporter] [protein_id=WP_012698689.1] [location=complement(3156312..3157520)]	K03320|1|3e-66|253|lbc:LACBIDRAFT_190906|ammonium transporter, Amt family	-	-	-	gi|575471496|ref|XP_006675041.1|/4.32756e-67/hypothetical protein BATDEDRAFT_8747 [Batrachochytrium dendrobatidis JAM81]
lcl|NC_012559.1_cds_WP_027823539.1_574	561	98	76	25.44	16.68	-0.608979	Down	0.00549252	0.0090172	[locus_tag=LHK_RS02940] [protein=aerotaxis receptor Aer] [protein_id=WP_027823539.1] [location=complement(585444..586004)]	-	-	-	-	gi|701777474|gb|KGQ11182.1|/1.80604e-08/Aerotaxis receptor [Beauveria bassiana D1-5]
lcl|NC_012559.1_cds_WP_012698375.1_2605	339	161	125	72.47	47.57	-0.607332	Down	0.00038421	0.000729143	[locus_tag=LHK_RS13420] [protein=nitrogen regulatory protein P-II 1] [protein_id=WP_012698375.1] [location=complement(2847575..2847913)]	-	-	-	-	gi|701777539|gb|KGQ11236.1|/4.26064e-39/Ammonia channel [Beauveria bassiana D1-5]
lcl|NC_012559.1_cds_WP_041825698.1_2267	642	6968	5419	1566.88	1030.3	-0.60483	Down	7.11816e-120	1.77709e-118	[locus_tag=LHK_RS11625] [protein=hypothetical protein] [protein_id=WP_041825698.1] [location=complement(2440821..2441462)]	-	-	-	-	-
lcl|NC_012559.1_cds_WP_012698126.1_2379	1536	1376	1070.94	124.94	82.22	-0.603674	Down	4.30846e-25	2.4134e-24	[locus_tag=LHK_RS12220] [protein=3-octaprenyl-4-hydroxybenzoate carboxy-lyase] [protein_id=WP_012698126.1] [location=2552141..2553676]	K20039|1|1e-23|112|fpu:FPSE_08154|phenacrylate decarboxylase [EC:4.1.1.102]	-	-	-	gi|115449785|ref|XP_001218695.1|/1.26467e-24/hypothetical protein ATEG_10347 [Aspergillus terreus NIH2624]
lcl|NC_012559.1_cds_WP_012698611.1_2822	762	1863	1452	349.64	230.4	-0.60173	Down	4.4566e-33	3.16331e-32	[locus_tag=LHK_RS14535] [protein=tol-pal system protein YbgF] [protein_id=WP_012698611.1] [location=complement(3078022..3078783)]	-	-	-	-	gi|701777624|gb|KGQ11311.1|/1.05226e-07/Protein tolB [Beauveria bassiana D1-5]
lcl|NC_012559.1_cds_WP_012697443.1_1750	1635	2915	2272	248.3	163.63	-0.601647	Down	9.08272e-51	9.92587e-50	[locus_tag=LHK_RS08960] [protein=membrane protein] [protein_id=WP_012697443.1] [location=complement(1879121..1880755)]	-	-	-	-	gi|701779808|gb|KGQ13179.1|/7.13337e-106/Phosphoethanolamine transferase eptA [Beauveria bassiana D1-5]
lcl|NC_012559.1_cds_772	1231	1111.91	867.99	126.74	83.65	-0.599434	Down	2.78388e-20	1.33038e-19	[locus_tag=LHK_RS03985] [protein=hypothetical protein] [pseudo=true] [exception=annotated by transcript or proteomic data] [location=complement(816115..817345)]	-	-	-	-	gi|701777481|gb|KGQ11188.1|/3.0901e-52/Uncharacterized protein yaiW [Beauveria bassiana D1-5]
lcl|NC_012559.1_cds_WP_012695622.1_123	1779	12657	9898	989.01	653.94	-0.596827	Down	6.04822e-211	2.69471e-209	[locus_tag=LHK_RS00615] [protein=dihydrolipoamide dehydrogenase] [protein_id=WP_012695622.1] [location=complement(134199..135977)]	K00382|1|8e-88|325|pfp:PFL1_01705|dihydrolipoamide dehydrogenase [EC:1.8.1.4]	-	-	-	gi|909136530|gb|KNE62335.1|/3.95693e-89/dihydrolipoyl dehydrogenase [Allomyces macrogynus ATCC 38327]
lcl|NC_012559.1_cds_WP_012697879.1_2140	885	8137	6367	1305.74	863.86	-0.595998	Down	4.63818e-136	1.38476e-134	[locus_tag=LHK_RS10970] [protein=succinate--CoA ligase subunit alpha] [protein_id=WP_012697879.1] [location=complement(2300064..2300948)]	K01899|1|7e-90|330|fme:FOMMEDRAFT_106327|succinyl-CoA synthetase alpha subunit [EC:6.2.1.4 6.2.1.5]	-	GO:0003824//catalytic activity	-	gi|701777629|gb|KGQ11316.1|/1.13625e-102/Succinyl-CoA ligase [ADP-forming] subunit beta [Beauveria bassiana D1-5]
lcl|NC_012559.1_cds_WP_012698013.1_2255	1350	3465	2715	359.18	237.96	-0.593988	Down	1.09417e-58	1.34839e-57	[locus_tag=LHK_RS11565] [protein=TrpB-like pyridoxal-phosphate dependent enzyme] [protein_id=WP_012698013.1] [location=complement(2426572..2427921)]	K06001|1|2e-30|134|ppa:PAS_chr3_0634|tryptophan synthase beta chain [EC:4.2.1.20];K01694|2|3e-28|127|kaf:KAFR_0I00990|tryptophan synthase [EC:4.2.1.20]	-	-	-	gi|1001614578|gb|KXS18327.1|/3.90833e-152/pyridoxal-phosphate dependent TrpB-like enzyme [Gonapodya prolifera JEL478]
lcl|NC_012559.1_cds_WP_012695931.1_412	720	2322	1820	462.56	306.54	-0.593565	Down	7.3841e-40	6.55962e-39	[locus_tag=LHK_RS02120] [protein=flagellar hook capping protein] [protein_id=WP_012695931.1] [location=complement(413494..414213)]	-	-	-	-	gi|701777823|gb|KGQ11489.1|/6.07018e-31/Basal-body rod modification protein flgD [Beauveria bassiana D1-5]
lcl|NC_012559.1_cds_WP_012697695.1_1977	816	4781	3751	835.11	553.98	-0.592132	Down	7.85336e-80	1.25654e-78	[locus_tag=LHK_RS10110] [protein=ABC transporter substrate-binding protein] [protein_id=WP_012697695.1] [location=complement(2109454..2110269)]	-	-	-	-	gi|701779610|gb|KGQ13002.1|/1.30319e-54/Arginine transport ATP-binding protein ArtM [Beauveria bassiana D1-5]
lcl|NC_012559.1_cds_2376	1090	2525.97	1986.99	326.47	217.13	-0.588391	Down	1.45702e-42	1.36998e-41	[locus_tag=LHK_RS12205] [protein=spermidine/putrescine ABC transporter ATP-binding protein] [pseudo=true] [exception=annotated by transcript or proteomic data] [location=complement(2548758..2549847)]	K05658|1|2e-08|53.5|pfj:MYCFIDRAFT_53744|ATP-binding cassette, subfamily B (MDR/TAP), member 1 [EC:3.6.3.44];K05663|5|5e-08|59.3|bze:COCCADRAFT_95683|mitochondrial ABC transporter ATM	-	-	-	gi|701777722|gb|KGQ11395.1|/2.34487e-64/Putrescine transport ATP-binding protein PotG [Beauveria bassiana D1-5]
lcl|NC_012559.1_cds_WP_012697384.1_1698	930	900	709.99	137.15	91.48	-0.584226	Down	4.12048e-16	1.66894e-15	[locus_tag=LHK_RS08700] [protein=ABC transporter permease] [protein_id=WP_012697384.1] [location=complement(1818816..1819745)]	-	-	-	-	gi|701780057|gb|KGQ13406.1|/4.34902e-39/High-affinity branched-chain amino acid transport system permease protein livM [Beauveria bassiana D1-5]
lcl|NC_012559.1_cds_WP_012695930.1_411	1581	8787	6938.99	774.63	517.21	-0.582757	Down	4.03694e-141	1.25709e-139	[locus_tag=LHK_RS02115] [protein=flagellar hook protein FlgE] [protein_id=WP_012695930.1] [location=complement(411874..413454)]	-	-	-	-	gi|701777822|gb|KGQ11488.1|/1.00504e-32/Flagellar hook protein flgE [Beauveria bassiana D1-5]
lcl|NC_012559.1_cds_WP_012696731.1_1127	1530	647	511	58.98	39.39	-0.582396	Down	6.97386e-12	2.26162e-11	[locus_tag=LHK_RS05830] [protein=agglutination protein] [protein_id=WP_012696731.1] [location=complement(1214949..1216478)]	-	-	-	-	gi|701780315|gb|KGQ13641.1|/2.80875e-16/Leukotoxin translocation ATP-binding protein LktB [Beauveria bassiana D1-5]
lcl|NC_012559.1_cds_WP_012697880.1_2141	1167	9646	7621	1161.77	776.07	-0.582066	Down	2.70866e-154	9.22856e-153	[gene=sucC] [locus_tag=LHK_RS10975] [protein=succinyl-CoA ligase subunit beta] [protein_id=WP_012697880.1] [location=complement(2300976..2302142)]	K01900|1|8e-74|278|tmn:UCRPA7_908|succinyl-CoA synthetase beta subunit [EC:6.2.1.4 6.2.1.5]	-	-	-	gi|701777629|gb|KGQ11316.1|/8.16556e-108/Succinyl-CoA ligase [ADP-forming] subunit beta [Beauveria bassiana D1-5]
lcl|NC_012559.1_cds_WP_012698133.1_2386	717	473.19	373.89	94.68	63.25	-0.581994	Down	4.00464e-09	1.11193e-08	[locus_tag=LHK_RS12260] [protein=methyl-accepting chemotaxis protein] [protein_id=WP_012698133.1] [location=complement(2561978..2562694)]	-	-	-	-	-
lcl|NC_012559.1_cds_WP_012697911.1_2166	1095	123587	97751	15897.4	10631.4	-0.580456	Down	0	0	[locus_tag=LHK_RS11095] [protein=outer membrane porin] [protein_id=WP_012697911.1] [location=complement(2334303..2335397)]	-	-	-	-	-
lcl|NC_012559.1_cds_WP_012696201.1_666	1146	1561	1237	191.57	128.35	-0.577788	Down	3.95926e-26	2.2932e-25	[locus_tag=LHK_RS03400] [protein=cystathionine gamma-synthase] [protein_id=WP_012696201.1] [location=691671..692816]	K01758|1|3e-87|322|pfp:PFL1_01032|cystathionine gamma-lyase [EC:4.4.1.1]	-	-	-	gi|672822703|gb|KFH67597.1|/9.10418e-96/cystathionine gamma-lyase [Mortierella verticillata NRRL 6337]
lcl|NC_012559.1_cds_WP_012695500.1_9	480	2122	1684	651.47	437.13	-0.575636	Down	1.05675e-34	7.99046e-34	[locus_tag=LHK_RS00045] [protein=aspartate carbamoyltransferase regulatory subunit] [protein_id=WP_012695500.1] [location=complement(9010..9489)]	-	-	-	-	gi|701780122|gb|KGQ13465.1|/7.49128e-37/Ornithine carbamoyltransferase, catabolic [Beauveria bassiana D1-5]
lcl|NC_012559.1_cds_WP_012697798.1_2071	2232	2098	1666	130.11	87.36	-0.574687	Down	3.08934e-34	2.28233e-33	[locus_tag=LHK_RS10610] [protein=oxidoreductase] [protein_id=WP_012697798.1] [location=complement(2222533..2224764)]	K00264|1|1e-23|112|abv:AGABI2DRAFT176670|glutamate synthase (NADPH/NADH) [EC:1.4.1.13 1.4.1.14]	-	-	-	gi|568447346|ref|XP_006458247.1|/1.45038e-22/NADPH-dependent glutamate synthase [Agaricus bisporus var. bisporus H97]
lcl|NC_012559.1_cds_WP_051189910.1_546	468	3584	2847	1130.92	759.57	-0.574242	Down	3.69102e-57	4.43535e-56	[locus_tag=LHK_RS02800] [protein=hypothetical protein] [protein_id=WP_051189910.1] [location=556004..556471]	-	-	-	-	-
lcl|NC_012559.1_cds_WP_012696200.1_665	1767	2980.98	4783.98	234.55	218.26	-0.573103	Down	8.68372e-40	7.69054e-39	[locus_tag=LHK_RS03395] [protein=AMP-dependent synthetase] [protein_id=WP_012696200.1] [location=complement(689602..691368)]	K01897|1|6e-63|242|scm:SCHCODRAFT_74223|long-chain acyl-CoA synthetase [EC:6.2.1.3]	-	-	-	gi|907092070|gb|KNC98236.1|/7.19731e-67/hypothetical protein SPPG_06636 [Spizellomyces punctatus DAOM BR117]
lcl|NC_012559.1_cds_WP_012698545.1_2764	231	112.99	90	79.1	53.27	-0.570354	Down	0.0060906	0.00992593	[locus_tag=LHK_RS14245] [protein=membrane protein] [protein_id=WP_012698545.1] [location=complement(3015183..3015413)]	-	-	-	-	-
lcl|NC_012559.1_cds_WP_012698487.1_2709	270	284	227	165.61	111.92	-0.565322	Down	9.77026e-06	2.13223e-05	[locus_tag=LHK_RS13970] [protein=hypothetical protein] [protein_id=WP_012698487.1] [location=2959102..2959371]	-	-	-	-	-
lcl|NC_012559.1_cds_WP_012696528.1_951	318	4705	3766	2275.75	1540.15	-0.563271	Down	5.62792e-72	8.19018e-71	[locus_tag=LHK_RS04940] [protein=hypothetical protein] [protein_id=WP_012696528.1] [location=complement(1010309..1010626)]	-	-	-	-	-
lcl|NC_012559.1_cds_WP_012698261.1_2505	1077	397	318	51.95	35.18	-0.562368	Down	1.96417e-07	4.87842e-07	[locus_tag=LHK_RS12895] [protein=NolF] [protein_id=WP_012698261.1] [location=2712935..2714011]	-	-	-	-	gi|701780704|gb|KGQ13987.1|/1.77395e-13/Multidrug resistance protein MdtB [Beauveria bassiana D1-5]
lcl|NC_012559.1_cds_WP_012695932.1_413	414	1917	1536	691.43	468.42	-0.561781	Down	3.15134e-30	2.05547e-29	[gene=flgC] [locus_tag=LHK_RS02125] [protein=flagellar basal body rod protein FlgC] [protein_id=WP_012695932.1] [location=complement(414230..414643)]	-	-	-	-	gi|701777824|gb|KGQ11490.1|/1.28712e-27/Flagellar basal-body rod protein flgC [Beauveria bassiana D1-5]
lcl|NC_012559.1_cds_WP_012697445.1_1751	213	132	106	101.83	69.14	-0.55857	Down	0.00285998	0.00490379	[locus_tag=LHK_RS08965] [protein=hypothetical protein] [protein_id=WP_012697445.1] [location=1881263..1881475]	-	-	-	-	-
lcl|NC_012559.1_cds_WP_012697731.1_2007	279	350	282	196.52	133.87	-0.553843	Down	1.44603e-06	3.38538e-06	[locus_tag=LHK_RS10265] [protein=hypothetical protein] [protein_id=WP_012697731.1] [location=complement(2143081..2143359)]	-	-	-	-	-
lcl|NC_012559.1_cds_WP_012698330.1_2564	1320	5811	4699.99	616.45	421.56	-0.548246	Down	2.13742e-84	3.6627e-83	[locus_tag=LHK_RS13215] [protein=cytochrome b] [protein_id=WP_012698330.1] [location=complement(2789189..2790508)]	K00412|1|2e-77|290|kla:KllafMp02|ubiquinol-cytochrome c reductase cytochrome b subunit	GO:0016020//membrane	-	-	gi|209427657|ref|YP_002274331.1|/2.18838e-83/apocytochrome b [Blastocladiella emersonii]
lcl|NC_012559.1_cds_WP_052292533.1_689	276	18455	14968	10491.8	7194.79	-0.544243	Down	5.69848e-260	3.75064e-258	[locus_tag=LHK_RS03525] [protein=hypothetical protein] [protein_id=WP_052292533.1] [location=720511..720786]	-	-	-	-	-
lcl|NC_012559.1_cds_WP_012695711.1_206	915	2599.92	2109	402.96	276.37	-0.544036	Down	3.96402e-38	3.29879e-37	[locus_tag=LHK_RS01035] [protein=3-hydroxyisobutyrate dehydrogenase] [protein_id=WP_012695711.1] [location=213256..214170]	K00020|1|1e-47|190|gtr:GLOTRDRAFT_56635|3-hydroxyisobutyrate dehydrogenase [EC:1.1.1.31]	-	-	-	gi|672821859|gb|KFH66754.1|/4.06432e-58/hypothetical protein MVEG_07279 [Mortierella verticillata NRRL 6337]
lcl|NC_012559.1_cds_WP_012698374.1_2604	1416	839	682.69	82.81	56.97	-0.539603	Down	2.78562e-13	9.6961e-13	[locus_tag=LHK_RS13415] [protein=ammonia channel protein] [protein_id=WP_012698374.1] [location=complement(2846122..2847537)]	K03320|1|4e-80|299|fme:FOMMEDRAFT_17905|ammonium transporter, Amt family	-	-	-	gi|701777539|gb|KGQ11236.1|/1.50667e-85/Ammonia channel [Beauveria bassiana D1-5]
lcl|NC_012559.1_cds_WP_012697453.1_1757	894	572	467	90.82	62.7	-0.534545	Down	2.4122e-09	6.79546e-09	[locus_tag=LHK_RS08995] [protein=ABC transporter permease] [protein_id=WP_012697453.1] [location=1885947..1886840]	-	-	-	-	-
lcl|NC_012559.1_cds_WP_041825506.1_1049	768	142	116	26.43	18.26	-0.53349	Down	0.00298562	0.00509508	[locus_tag=LHK_RS05430] [protein=hypothetical protein] [protein_id=WP_041825506.1] [location=complement(1125153..1125920)]	-	-	-	-	-
lcl|NC_012559.1_cds_1013	1741	7296.99	5967	582.89	403.01	-0.532408	Down	6.09562e-100	1.2259e-98	[locus_tag=LHK_RS05255] [protein=poly(3-hydroxyalkanoate) polymerase] [pseudo=true] [exception=annotated by transcript or proteomic data] [location=1079648..1081388]	-	-	-	-	gi|336243676|ref|XP_003343168.1|/8.36986e-52/hypothetical protein SMAC_10666 [Sordaria macrospora k-hell]
lcl|NC_012559.1_cds_WP_012698434.1_2661	786	8848	7246	1607.37	1112.98	-0.530274	Down	5.31952e-120	1.33959e-118	[locus_tag=LHK_RS13725] [protein=ferredoxin--NADP(+) reductase] [protein_id=WP_012698434.1] [location=complement(2907713..2908498)]	K00326|1|1e-09|64.3|bor:COCMIDRAFT_35845|cytochrome-b5 reductase [EC:1.6.2.2]	-	-	-	gi|701766305|gb|KGQ02338.1|/6.51278e-40/Ferredoxin--NADP reductase [Beauveria bassiana D1-5]
lcl|NC_012559.1_cds_WP_012697272.1_1599	567	1074	880	275.65	190.97	-0.529492	Down	5.28728e-16	2.13259e-15	[locus_tag=LHK_RS08210] [protein=hypothetical protein] [protein_id=WP_012697272.1] [location=complement(1714211..1714777)]	-	-	-	-	-
lcl|NC_012559.1_cds_WP_012695709.1_204	798	1725	1415	308.43	213.92	-0.527872	Down	1.2766e-24	7.06889e-24	[locus_tag=LHK_RS01025] [protein=enoyl-CoA hydratase] [protein_id=WP_012695709.1] [location=211329..212126]	K07511|1|2e-29|129|cnb:CNBH0240|enoyl-CoA hydratase [EC:4.2.1.17]	-	-	-	gi|58271148|ref|XP_572730.1|/2.02597e-28/enoyl-CoA hydratase [Cryptococcus neoformans var. neoformans JEC21]
lcl|NC_012559.1_cds_WP_012695534.1_41	1065	4126	3388	546.22	379.23	-0.526409	Down	3.09212e-56	3.64015e-55	[locus_tag=LHK_RS00205] [protein=fructose-1,6-bisphosphate aldolase] [protein_id=WP_012695534.1] [location=complement(35827..36891)]	K01624|1|2e-20|100|ang:ANI_1_628124|fructose-bisphosphate aldolase, class II [EC:4.1.2.13]	-	-	-	gi|831354726|ref|XP_012747205.1|/1.03748e-74/hypothetical protein GMDG_08741 [Pseudogymnoascus destructans 20631-21]
lcl|NC_012559.1_cds_WP_012697813.1_2082	270	12370	10171	7213.16	5014.61	-0.524494	Down	1.0455e-163	3.78472e-162	[locus_tag=LHK_RS10680] [protein=transcriptional regulator] [protein_id=WP_012697813.1] [location=complement(2239856..2240125)]	-	-	-	-	gi|701777547|gb|KGQ11244.1|/5.93538e-12/Lon protease [Beauveria bassiana D1-5]
lcl|NC_012559.1_cds_WP_012698371.1_2601	3159	3915.97	3225.99	170.76	118.94	-0.521736	Down	1.23789e-52	1.37882e-51	[locus_tag=LHK_RS13400] [protein=transporter] [protein_id=WP_012698371.1] [location=2840070..2843228]	-	-	-	-	gi|701780454|gb|KGQ13765.1|/0/putative aminoglycoside efflux pump [Beauveria bassiana D1-5]
lcl|NC_012559.1_cds_WP_012697331.1_1654	3600	2096	1726.96	80.09	55.79	-0.521616	Down	5.01642e-29	3.19287e-28	[gene=putA] [locus_tag=LHK_RS08485] [protein=bifunctional proline dehydrogenase/L-glutamate gamma-semialdehyde dehydrogenase] [protein_id=WP_012697331.1] [location=1766732..1770331]	K00128|1|1e-47|192|kaf:KAFR_0L01040|aldehyde dehydrogenase (NAD+) [EC:1.2.1.3]	-	-	-	gi|701777771|gb|KGQ11440.1|/0/Bifunctional protein putA [Beauveria bassiana D1-5]
lcl|NC_012559.1_cds_WP_012697706.1_1987	1215	649	535	74.98	52.26	-0.520799	Down	5.44948e-10	1.60058e-09	[locus_tag=LHK_RS10160] [protein=peptidase T] [protein_id=WP_012697706.1] [location=2119471..2120685]	-	-	-	-	gi|701779814|gb|KGQ13183.1|/7.28357e-139/Peptidase T-like protein [Beauveria bassiana D1-5]
lcl|NC_012559.1_cds_WP_012695702.1_197	882	588	485	94.69	66.04	-0.519872	Down	3.67916e-09	1.02352e-08	[locus_tag=LHK_RS00990] [protein=ABC transporter permease] [protein_id=WP_012695702.1] [location=203075..203956]	-	-	-	-	gi|701780057|gb|KGQ13406.1|/3.98126e-15/High-affinity branched-chain amino acid transport system permease protein livM [Beauveria bassiana D1-5]
lcl|NC_012559.1_cds_WP_012697615.1_1907	924	5608	4628	860.36	600.32	-0.519209	Down	6.12422e-74	9.04885e-73	[locus_tag=LHK_RS09760] [protein=branched chain amino acid aminotransferase] [protein_id=WP_012697615.1] [location=2036098..2037021]	K00826|1|8e-26|118|fgr:FGSG_00109|branched-chain amino acid aminotransferase [EC:2.6.1.42]	-	-	-	gi|701780340|gb|KGQ13662.1|/1.92553e-47/Branched-chain-amino-acid aminotransferase [Beauveria bassiana D1-5]
lcl|NC_012559.1_cds_WP_041825730.1_2433	813	1875	1548	328.78	229.5	-0.518628	Down	8.0174e-26	4.58861e-25	[locus_tag=LHK_RS12500] [protein=hypothetical protein] [protein_id=WP_041825730.1] [location=complement(2622115..2622927)]	-	-	-	-	-
lcl|NC_012559.1_cds_WP_012696085.1_556	1353	3738	3088	386.6	270.03	-0.517722	Down	1.22431e-49	1.31318e-48	[locus_tag=LHK_RS02850] [protein=acetyl-CoA carboxylase biotin carboxylase subunit] [protein_id=WP_012696085.1] [location=563052..564404]	K01968|1|1e-110|400|pco:PHACADRAFT_156780|3-methylcrotonyl-CoA carboxylase alpha subunit [EC:6.4.1.4]	-	-	-	gi|1001613976|gb|KXS17728.1|/5.18053e-112/hypothetical protein M427DRAFT_54326 [Gonapodya prolifera JEL478]
lcl|NC_012559.1_cds_WP_012697809.1_2078	1932	1510.99	1250	108.54	75.92	-0.515675	Down	7.60702e-21	3.74659e-20	[locus_tag=LHK_RS10650] [protein=fumarate reductase flavoprotein subunit] [protein_id=WP_012697809.1] [location=2233666..2235597]	K00234|1|6e-88|325|spo:SPAC1556.02c|succinate dehydrogenase (ubiquinone) flavoprotein subunit [EC:1.3.5.1]	-	-	-	gi|31076658|sp|Q9UTJ7.1|SDHA_SCHPO/6.99393e-87/RecName: Full=Probable succinate dehydrogenase [ubiquinone] flavoprotein subunit, mitochondrial; AltName: Full=Flavoprotein subunit of complex II; Short=FP; Flags: Precursor
lcl|NC_012559.1_cds_WP_012695679.1_174	750	1330	1101	253.81	177.65	-0.514711	Down	1.50934e-18	6.67334e-18	[locus_tag=LHK_RS00875] [protein=1-(5-phosphoribosyl)-5-((5-phosphoribosylamino)methylideneamino)imidazole-4-carboxamide isomerase] [protein_id=WP_012695679.1] [location=184911..185660]	K01814|1|7e-10|64.7|tmn:UCRPA7_6454|phosphoribosylformimino-5-aminoimidazole carboxamide ribotide isomerase [EC:5.3.1.16]	-	-	-	gi|701780734|gb|KGQ14013.1|/1.91054e-22/Histidine biosynthesis bifunctional protein hisB [Beauveria bassiana D1-5]
lcl|NC_012559.1_cds_WP_012698127.1_2380	1023	923.98	765	127.53	89.27	-0.514589	Down	2.8952e-13	1.00534e-12	[locus_tag=LHK_RS12225] [protein=dihydrodipicolinate reductase] [protein_id=WP_012698127.1] [location=2553775..2554797]	-	-	-	-	gi|1001605488|gb|KXS09365.1|/4.72766e-53/dihydrodipicolinate reductase [Gonapodya prolifera JEL478]
lcl|NC_012559.1_cds_WP_012697553.1_1847	852	572	475	95.5	67.05	-0.510263	Down	1.07963e-08	2.9139e-08	[gene=napH] [locus_tag=LHK_RS09465] [protein=quinol dehydrogenase ferredoxin subunit NapH] [protein_id=WP_012697553.1] [location=1969515..1970366]	-	-	-	-	-
lcl|NC_012559.1_cds_WP_012698373.1_2603	1161	266	221	32.21	22.63	-0.509272	Down	9.8445e-05	0.000197299	[locus_tag=LHK_RS13410] [protein=aminotransferase class I] [protein_id=WP_012698373.1] [location=2844883..2846043]	K00817|1|9e-22|105|tre:TRIREDRAFT_74913|histidinol-phosphate aminotransferase [EC:2.6.1.9]	-	-	-	gi|575488428|ref|XP_006683508.1|/4.69691e-31/hypothetical protein BATDEDRAFT_15173 [Batrachochytrium dendrobatidis JAM81]
lcl|NC_012559.1_cds_WP_012695571.1_76	681	3000	2493	633.78	445.31	-0.509172	Down	4.87002e-39	4.17266e-38	[locus_tag=LHK_RS00380] [protein=dimethylallyltransferase] [protein_id=WP_012695571.1] [location=74960..75640]	K10747|1|4e-09|62.0|aje:HCAG_06583|DNA ligase 1 [EC:6.5.1.1 6.5.1.6 6.5.1.7]	-	-	-	gi|924889027|gb|KOS45011.1|/4.71392e-51/hypothetical protein ACN38_g4011 [Penicillium nordicum]
lcl|NC_012559.1_cds_WP_012697035.1_1394	2142	3092	2570	199.95	140.52	-0.508864	Down	3.85384e-40	3.44467e-39	[locus_tag=LHK_RS07170] [protein=helicase] [protein_id=WP_012697035.1] [location=1508696..1510837]	K12599|1|2e-10|68.9|nce:NCER_101360|antiviral helicase SKI2 [EC:3.6.4.-];K02349|2|2e-10|68.9|mbe:MBM_02538|DNA polymerase theta [EC:2.7.7.7];K12854|4|2e-09|65.1|lel:LELG_05647|pre-mRNA-splicing helicase BRR2 [EC:3.6.4.13];K12598|5|7e-09|63.5|tml:GSTUM_00010488001|ATP-dependent RNA helicase DOB1 [EC:3.6.4.13]	-	-	-	gi|907097431|gb|KND02903.1|/5.43132e-11/hypothetical protein SPPG_01983 [Spizellomyces punctatus DAOM BR117]
lcl|NC_012559.1_cds_WP_012695554.1_60	711	4441	3694	896.48	630.49	-0.507798	Down	1.14207e-56	1.3555e-55	[locus_tag=LHK_RS00300] [protein=DNA-binding response regulator] [protein_id=WP_012695554.1] [location=complement(58125..58835)]	-	-	-	-	gi|701779856|gb|KGQ13221.1|/4.54087e-15/putative sensor-like histidine kinase YehU [Beauveria bassiana D1-5]
lcl|NC_012559.1_cds_WP_012698078.1_2337	378	310	258	123.6	86.97	-0.507089	Down	2.8466e-05	5.95217e-05	[locus_tag=LHK_RS12010] [protein=hypothetical protein] [protein_id=WP_012698078.1] [location=complement(2504812..2505189)]	-	-	-	-	-
lcl|NC_012559.1_cds_WP_012696191.1_657	1125	607	506	75.93	53.52	-0.504592	Down	5.48582e-09	1.51304e-08	[locus_tag=LHK_RS03355] [protein=glutamate--cysteine ligase] [protein_id=WP_012696191.1] [location=complement(679029..680153)]	-	-	-	-	gi|629666645|ref|XP_007795437.1|/6.10187e-20/putative glutamate--cysteine gcs2 protein [Eutypa lata UCREL1]
lcl|NC_012559.1_cds_WP_012697446.1_1752	267	1225	1022	723.62	510.43	-0.503519	Down	1.37637e-16	5.65385e-16	[locus_tag=LHK_RS08970] [protein=transglycosylase] [protein_id=WP_012697446.1] [location=1881644..1881910]	-	-	-	-	-
lcl|NC_012559.1_cds_WP_012696929.1_1293	459	1729	1445	557.2	393.73	-0.500989	Down	1.42437e-22	7.3398e-22	[locus_tag=LHK_RS06660] [protein=universal stress protein] [protein_id=WP_012696929.1] [location=complement(1408196..1408654)]	-	-	-	-	gi|907090581|gb|KNC96989.1|/7.51234e-07/hypothetical protein SPPG_07806 [Spizellomyces punctatus DAOM BR117]
lcl|NC_012559.1_cds_WP_012695929.1_410	744	2340	1958	450.33	318.6	-0.499236	Down	8.60952e-30	5.56544e-29	[gene=flgF] [locus_tag=LHK_RS02110] [protein=flagellar basal body rod protein FlgF] [protein_id=WP_012695929.1] [location=complement(411117..411860)]	-	-	-	-	gi|701777821|gb|KGQ11487.1|/2.38154e-49/Flagellar basal-body rod protein flgF [Beauveria bassiana D1-5]
lcl|NC_012559.1_cds_WP_012697520.1_1815	774	1213.99	1016	224.13	158.6	-0.498943	Down	3.92504e-16	1.59201e-15	[locus_tag=LHK_RS09305] [protein=methionine ABC transporter substrate-binding protein] [protein_id=WP_012697520.1] [location=1935598..1936371]	-	-	-	-	gi|701779857|gb|KGQ13222.1|/8.7878e-50/Methionine import ATP-binding protein MetN [Beauveria bassiana D1-5]
lcl|NC_012559.1_cds_WP_012695707.1_202	1509	2589	2169	239.4	169.58	-0.497457	Down	1.39402e-32	9.79877e-32	[locus_tag=LHK_RS01015] [protein=methylmalonate-semialdehyde dehydrogenase (acylating)] [protein_id=WP_012695707.1] [location=208659..210167]	K00140|1|1e-127|457|mrr:Moror_461|malonate-semialdehyde dehydrogenase (acetylating) / methylmalonate-semialdehyde dehydrogenase [EC:1.2.1.18 1.2.1.27]	-	-	-	gi|1001611761|gb|KXS15529.1|/5.39429e-137/mitochondrial methylmalonate-semialdehyde dehydrogenase [Gonapodya prolifera JEL478]
lcl|NC_012559.1_cds_WP_012696053.1_524	1242	9534	7990	1076.84	763.03	-0.496992	Down	5.8472e-115	1.37671e-113	[locus_tag=LHK_RS02690] [protein=beta-ketoacyl-[acyl-carrier-protein] synthase II] [protein_id=WP_012696053.1] [location=complement(537160..538401)]	K09458|1|8e-112|404|nfi:NFIA_082480|3-oxoacyl-[acyl-carrier-protein] synthase II [EC:2.3.1.179]	-	GO:0003824//catalytic activity	GO:0008152//metabolic process	gi|701777844|gb|KGQ11509.1|/3.87533e-127/3-oxoacyl-[acyl-carrier-protein] synthase 2 [Beauveria bassiana D1-5]
lcl|NC_012559.1_cds_WP_012697311.1_1634	582	947	795	236.37	167.78	-0.494476	Down	8.6856e-13	2.95576e-12	[locus_tag=LHK_RS08385] [protein=Rossman fold protein, TIGR00730 family] [protein_id=WP_012697311.1] [location=1749308..1749889]	K06966|1|6e-39|160|tbl:TBLA_0D05190|uncharacterized protein	-	-	-	gi|907097586|gb|KND03058.1|/5.7095e-40/TIGR00730 family protein [Spizellomyces punctatus DAOM BR117]
lcl|NC_012559.1_cds_WP_051190029.1_2077	672	479.98	403	102.84	73	-0.494433	Down	4.2946e-07	1.04426e-06	[locus_tag=LHK_RS10645] [protein=hypothetical protein] [protein_id=WP_051190029.1] [location=2232998..2233669]	-	-	-	-	-
lcl|NC_012559.1_cds_WP_012698192.1_2437	837	1019	856	173.32	123.1	-0.493607	Down	1.3235e-13	4.70865e-13	[locus_tag=LHK_RS12520] [protein=phosphate-binding protein] [protein_id=WP_012698192.1] [location=complement(2625787..2626623)]	-	-	-	-	gi|751758578|gb|KIN06751.1|/5.63518e-08/hypothetical protein OIDMADRAFT_139622 [Oidiodendron maius Zn]
lcl|NC_012559.1_cds_WP_012697964.1_2210	2457	761.99	641	42.86	30.49	-0.491296	Down	2.12544e-10	6.38514e-10	[locus_tag=LHK_RS11315] [protein=dimethyl sulfoxide reductase subunit A] [protein_id=WP_012697964.1] [location=2378043..2380499]	-	-	-	-	gi|701777697|gb|KGQ11370.1|/0/Dimethyl sulfoxide reductase DmsA [Beauveria bassiana D1-5]
lcl|NC_012559.1_cds_WP_012695619.1_121	1797	12964	10913	1002.64	713.62	-0.490576	Down	5.54874e-152	1.84703e-150	[locus_tag=LHK_RS00605] [protein=2-isopropylmalate synthase] [protein_id=WP_012695619.1] [location=complement(129015..130811)]	K01655|1|2e-39|164|hir:HETIRDRAFT_316739|homocitrate synthase [EC:2.3.3.14]	-	-	-	gi|1000783229|gb|KXN74365.1|/5.17614e-129/2-isopropylmalate synthase [Conidiobolus coronatus NRRL 28638]
lcl|NC_012559.1_cds_WP_012696026.1_497	834	1149	968	196.17	139.73	-0.489463	Down	6.14356e-15	2.34102e-14	[locus_tag=LHK_RS02555] [protein=methylenetetrahydrofolate reductase [NAD(P)H]] [protein_id=WP_012696026.1] [location=509738..510571]	K00297|1|3e-36|152|abp:AGABI1DRAFT68194|methylenetetrahydrofolate reductase (NADPH) [EC:1.5.1.20]	-	-	-	gi|701777323|gb|KGQ11051.1|/1.96758e-45/5,10-methylenetetrahydrofolate reductase [Beauveria bassiana D1-5]
lcl|NC_012559.1_cds_WP_012698148.1_2401	1272	1993	1681	219.64	156.63	-0.48778	Down	1.29079e-24	7.13383e-24	[locus_tag=LHK_RS12335] [protein=hypothetical protein] [protein_id=WP_012698148.1] [location=complement(2572412..2573683)]	-	-	-	-	gi|701768568|gb|KGQ03865.1|/5.01349e-29/Flagellar hook-associated protein 2 [Beauveria bassiana D1-5]
lcl|NC_012559.1_cds_WP_034985807.1_2569	1005	1875	1582	263.6	188.05	-0.487234	Down	3.24688e-23	1.70344e-22	[locus_tag=LHK_RS13240] [protein=delta-aminolevulinic acid dehydratase] [protein_id=WP_034985807.1] [location=complement(2795275..2796279)]	K01698|1|1e-52|207|aor:AOR_1_2906174|porphobilinogen synthase [EC:4.2.1.24]	-	-	-	gi|992074702|ref|XP_015400892.1|/6.62789e-52/porphobilinogen synthase, partial [Aspergillus nomius NRRL 13137]
lcl|NC_012559.1_cds_WP_012697790.1_2062	1209	1414	2206	164.2	116.6	-0.485791	Down	2.64438e-16	1.07861e-15	[locus_tag=LHK_RS10565] [protein=FadL] [protein_id=WP_012697790.1] [location=2211253..2212461]	-	-	-	-	gi|701777687|gb|KGQ11363.1|/4.37804e-27/Long-chain fatty acid transport protein [Beauveria bassiana D1-5]
lcl|NC_012559.1_cds_WP_027823798.1_414	414	2317	1957	835.7	596.81	-0.485713	Down	3.77816e-28	2.32799e-27	[locus_tag=LHK_RS02130] [protein=flagellar basal-body rod protein FlgB] [protein_id=WP_027823798.1] [location=complement(414646..415059)]	-	-	-	-	gi|701777825|gb|KGQ11491.1|/1.47265e-23/Flagellar basal body rod protein FlgB [Beauveria bassiana D1-5]
lcl|NC_012559.1_cds_WP_012698652.1_2860	603	5001	4225	1201.99	858.59	-0.485384	Down	1.1118e-58	1.36431e-57	[locus_tag=LHK_RS14760] [protein=nitroreductase] [protein_id=WP_012698652.1] [location=complement(3118033..3118635)]	-	-	-	-	-
lcl|NC_012559.1_cds_WP_012695797.1_286	768	2355	1989.98	438.35	313.18	-0.485091	Down	1.36695e-28	8.62457e-28	[locus_tag=LHK_RS01485] [protein=hypothetical protein] [protein_id=WP_012695797.1] [location=complement(296642..297409)]	-	-	-	-	-
lcl|NC_012559.1_cds_WP_041825773.1_2816	1656	2602	2199	218.76	156.32	-0.484847	Down	2.59682e-31	1.74893e-30	[locus_tag=LHK_RS14505] [protein=hypothetical protein] [protein_id=WP_041825773.1] [location=3071963..3073618]	-	-	-	-	gi|701779709|gb|KGQ13090.1|/7.21027e-13/Methyl-accepting chemotaxis serine transducer [Beauveria bassiana D1-5]
lcl|NC_012559.1_cds_WP_012698170.1_2418	861	4283	3627	707.29	506.43	-0.481939	Down	6.92456e-50	7.45484e-49	[locus_tag=LHK_RS12425] [protein=peptidase S11] [protein_id=WP_012698170.1] [location=complement(2594989..2595849)]	-	-	-	-	gi|701777654|gb|KGQ11339.1|/1.22226e-53/D-alanyl-D-alanine endopeptidase [Beauveria bassiana D1-5]
lcl|NC_012559.1_cds_WP_012696187.1_654	138	2031	1720	2724.5	1950.84	-0.481896	Down	1.52998e-24	8.43968e-24	[locus_tag=LHK_RS03340] [protein=entericidin] [protein_id=WP_012696187.1] [location=676742..676879]	-	-	-	-	-
lcl|NC_012559.1_cds_WP_012698120.1_2374	780	876	742	160.42	114.89	-0.481601	Down	1.91881e-11	6.07974e-11	[locus_tag=LHK_RS12195] [protein=putrescine/spermidine ABC transporter permease] [protein_id=WP_012698120.1] [location=complement(2547052..2547831)]	-	-	-	-	gi|701777721|gb|KGQ11394.1|/5.06922e-45/Putrescine transport system permease protein PotI [Beauveria bassiana D1-5]
lcl|NC_012559.1_cds_WP_051190062.1_756	999	846	718	119.68	85.88	-0.478788	Down	5.36402e-11	1.65964e-10	[locus_tag=LHK_RS03875] [protein=hypothetical protein] [protein_id=WP_051190062.1] [location=794692..795690]	-	-	-	-	gi|701780715|gb|KGQ13997.1|/1.63124e-18/Putative polysaccharide export protein wza [Beauveria bassiana D1-5]
lcl|NC_012559.1_cds_WP_041826050.1_2338	996	3278	2782	465.16	333.79	-0.478786	Down	3.76652e-38	3.14347e-37	[locus_tag=LHK_RS12015] [protein=ABC transporter substrate-binding protein] [protein_id=WP_041826050.1] [location=2505353..2506348]	-	-	-	-	-
lcl|NC_012559.1_cds_WP_012697352.1_1672	216	2881	2451	2185.35	1571.95	-0.475309	Down	2.6155e-33	1.87953e-32	[locus_tag=LHK_RS08575] [protein=hypothetical protein] [protein_id=WP_012697352.1] [location=complement(1786764..1786979)]	-	-	-	-	-
lcl|NC_012559.1_cds_WP_012696958.1_1321	189	3346	2848	2987.44	2149.96	-0.4746	Down	2.61936e-38	2.20514e-37	[locus_tag=LHK_RS06800] [protein=hypothetical protein] [protein_id=WP_012696958.1] [location=1438334..1438522]	-	-	-	-	-
lcl|NC_012559.1_cds_WP_027823250.1_1956	1287	1478	1259	160.93	115.9	-0.473553	Down	9.25872e-18	3.98414e-17	[locus_tag=LHK_RS10005] [protein=hypothetical protein] [protein_id=WP_027823250.1] [location=complement(2090535..2091821)]	-	-	-	-	-
lcl|NC_012559.1_cds_WP_012697904.1_2162	2175	11746	10013	747.87	539.03	-0.472422	Down	8.53736e-129	2.37733e-127	[locus_tag=LHK_RS11080] [protein=catalase/peroxidase HPI] [protein_id=WP_012697904.1] [location=complement(2327402..2329576)]	K03782|1|0.0|791|maw:MAC_06269|catalase-peroxidase [EC:1.11.1.21]	-	-	-	gi|924817077|gb|KOS15209.1|/0/catalase-peroxidase [Malassezia pachydermatis]
lcl|NC_012559.1_cds_WP_012695970.1_445	2694	887	757	45.45	32.79	-0.471024	Down	3.74306e-11	1.16684e-10	[locus_tag=LHK_RS02290] [protein=carbonate dehydratase] [protein_id=WP_012695970.1] [location=complement(450837..453530)]	K01537|1|9e-112|405|scm:SCHCODRAFT_75697|Ca2+-transporting ATPase [EC:3.6.3.8]	-	GO:0003824//catalytic activity	-	gi|213408415|ref|XP_002174978.1|/2.0183e-114/P-type ATPase [Schizosaccharomyces japonicus yFS275]
lcl|NC_012559.1_cds_WP_012695527.1_34	306	2334	1994	1179.19	851.78	-0.469243	Down	1.05366e-26	6.20202e-26	[locus_tag=LHK_RS00170] [protein=cytochrome c'] [protein_id=WP_012695527.1] [location=31582..31887]	-	-	-	-	-
lcl|NC_012559.1_cds_WP_012696675.1_1077	513	236	202	67.44	48.8	-0.466723	Down	0.000714106	0.00131222	[locus_tag=LHK_RS05575] [protein=NAD dependent epimerase/dehydratase family] [protein_id=WP_012696675.1] [location=1155175..1155687]	-	-	-	-	-
lcl|NC_012559.1_cds_WP_012697797.1_2070	1800	2107	1806	162.68	117.9	-0.464473	Down	7.59922e-24	4.0604e-23	[locus_tag=LHK_RS10605] [protein=(2Fe-2S)-binding protein] [protein_id=WP_012697797.1] [location=complement(2220721..2222520)]	K03934|1|6e-22|106|mlr:MELLADRAFT_47231|NADH dehydrogenase (ubiquinone) Fe-S protein 1 [EC:1.6.5.3 1.6.99.3]	-	-	-	gi|387233127|gb|AFJ73533.1|/5.40564e-102/iron hydrogenase precursor [Neocallimastix frontalis]
lcl|NC_012559.1_cds_WP_012695710.1_205	1137	2465	2114	304.98	221.14	-0.463755	Down	1.53949e-27	9.32713e-27	[locus_tag=LHK_RS01030] [protein=enoyl-CoA hydratase] [protein_id=WP_012695710.1] [location=212123..213259]	K05605|1|1e-38|161|ela:UCREL1_5452|3-hydroxyisobutyryl-CoA hydrolase [EC:3.1.2.4]	-	-	-	gi|672820223|gb|KFH65120.1|/9.13988e-40/hypothetical protein MVEG_08601 [Mortierella verticillata NRRL 6337]
lcl|NC_012559.1_cds_2763	1128	2537.92	2176.99	316.59	229.61	-0.46343	Down	2.81214e-28	1.74016e-27	[locus_tag=LHK_RS14240] [protein=SAM-dependent methyltransferase] [pseudo=true] [partial=3'] [exception=unextendable partial coding region] [location=3013930..>3015057]	K00574|1|2e-44|180|ang:ANI_1_1116034|cyclopropane-fatty-acyl-phospholipid synthase [EC:2.1.1.79];K20238|4|2e-41|170|mgl:MGL_1826|sphingolipid C9-methyltransferase [EC:2.1.1.317]	-	-	-	gi|701779762|gb|KGQ13135.1|/4.8102e-49/Cyclopropane-fatty-acyl-phospholipid synthase [Beauveria bassiana D1-5]
lcl|NC_012559.1_cds_WP_041825822.1_511	714	3388.11	2909.94	680.91	494.46	-0.46161	Down	5.56866e-37	4.5047e-36	[locus_tag=LHK_RS02625] [protein=protein phosphatase CheZ] [protein_id=WP_041825822.1] [location=complement(523244..523957)]	-	-	-	-	gi|701768575|gb|KGQ03870.1|/3.97845e-43/Protein phosphatase CheZ [Beauveria bassiana D1-5]
lcl|NC_012559.1_cds_WP_012698358.1_2589	1902	2171	1865	158.46	115.09	-0.461356	Down	3.135e-24	1.70018e-23	[locus_tag=LHK_RS13340] [protein=histidine kinase] [protein_id=WP_012698358.1] [location=2820194..2822095]	-	-	-	-	-
lcl|NC_012559.1_cds_WP_012698389.1_2617	1758	2477.99	2133	195.99	142.64	-0.458401	Down	4.65922e-27	2.77636e-26	[locus_tag=LHK_RS13500] [protein=phosphoenolpyruvate--protein phosphotransferase] [protein_id=WP_012698389.1] [location=2858529..2860286]	K01007|1|2e-17|91.3|maj:MAA_09322|pyruvate, water dikinase [EC:2.7.9.2]	-	-	-	gi|701780442|gb|KGQ13753.1|/7.60283e-85/Phosphoenolpyruvate-protein phosphotransferase [Beauveria bassiana D1-5]
lcl|NC_012559.1_cds_WP_012697034.1_1393	1638	2458	2116	208.98	152.11	-0.45825	Down	6.59162e-27	3.90375e-26	[locus_tag=LHK_RS07165] [protein=hypothetical protein] [protein_id=WP_012697034.1] [location=1506961..1508598]	-	-	-	-	-
lcl|NC_012559.1_cds_WP_012696307.1_752	2505	2804.99	2417.95	154.72	112.76	-0.456404	Down	3.03472e-30	1.98387e-29	[locus_tag=LHK_RS03855] [protein=signal transduction histidine kinase] [protein_id=WP_012696307.1] [location=787137..789641]	-	-	-	-	gi|752374458|gb|KIO32181.1|/2.57641e-07/hypothetical protein M407DRAFT_18753 [Tulasnella calospora MUT 4182]
lcl|NC_012559.1_cds_WP_012697882.1_2143	186	305	263	277.78	202.52	-0.455878	Down	0.000166042	0.000326226	[locus_tag=LHK_RS10985] [protein=hypothetical protein] [protein_id=WP_012697882.1] [location=complement(2303686..2303871)]	-	-	-	-	-
lcl|NC_012559.1_cds_WP_012697700.1_1982	351	1098	949	475.36	347.38	-0.452506	Down	1.28904e-12	4.34077e-12	[locus_tag=LHK_RS10135] [protein=hypothetical protein] [protein_id=WP_012697700.1] [location=complement(2114314..2114664)]	-	-	-	-	-
lcl|NC_012559.1_cds_WP_012698491.1_2713	1185	6063	5243	718.79	525.54	-0.45177	Down	3.19596e-62	4.20705e-61	[locus_tag=LHK_RS13990] [protein=cell division protein FtsZ] [protein_id=WP_012698491.1] [location=complement(2961406..2962590)]	-	-	-	-	gi|701766026|gb|KGQ02221.1|/7.75667e-21/UDP-3-O-[3-hydroxymyristoyl] N-acetylglucosamine deacetylase [Beauveria bassiana D1-5]
lcl|NC_012559.1_cds_WP_012696800.1_1180	1212	405	351	46.91	34.38	-0.448326	Down	1.91054e-05	4.05936e-05	[locus_tag=LHK_RS06100] [protein=cyclopropane-fatty-acyl-phospholipid synthase] [protein_id=WP_012696800.1] [location=complement(1283041..1284252)]	K00574|1|5e-47|189|tms:TREMEDRAFT_21878|cyclopropane-fatty-acyl-phospholipid synthase [EC:2.1.1.79]	-	-	-	gi|759216304|gb|KIV93643.1|/3.45782e-48/hypothetical protein PV10_04840 [Exophiala mesophila]
lcl|NC_012559.1_cds_WP_012696859.1_1228	708	228	198	46.23	33.95	-0.445418	Down	0.00142842	0.00253941	[locus_tag=LHK_RS06335] [protein=antibiotic resistance protein MarC] [protein_id=WP_012696859.1] [location=1331292..1331999]	-	-	-	-	gi|701780048|gb|KGQ13399.1|/1.03697e-11/inner membrane protein marC [Beauveria bassiana D1-5]
lcl|NC_012559.1_cds_WP_052292586.1_2334	372	6964	6065	2826.24	2081.12	-0.441524	Down	2.54798e-68	3.56471e-67	[locus_tag=LHK_RS15495] [protein=hypothetical protein] [protein_id=WP_052292586.1] [location=complement(2502323..2502694)]	-	-	-	-	-
lcl|NC_012559.1_cds_WP_012696369.1_809	663	7389.99	6437	1606.07	1182.83	-0.441292	Down	2.9761e-72	4.35292e-71	[locus_tag=LHK_RS04210] [protein=ribose-5-phosphate isomerase] [protein_id=WP_012696369.1] [location=852910..853572]	K01807|1|1e-23|110|yli:YALI0B06941g|ribose 5-phosphate isomerase A [EC:5.3.1.6]	-	-	-	gi|1001611399|gb|KXS15170.1|/2.0686e-24/hypothetical protein M427DRAFT_32623 [Gonapodya prolifera JEL478]
lcl|NC_012559.1_cds_WP_012698543.1_2762	492	1280	1115	382.62	281.8	-0.441241	Down	7.20384e-14	2.58838e-13	[locus_tag=LHK_RS14235] [protein=Universal stress protein family] [protein_id=WP_012698543.1] [location=complement(3013200..3013691)]	-	-	-	-	-
lcl|NC_012559.1_cds_WP_012696161.1_628	2067	13099	11413	878.37	647.08	-0.440885	Down	1.7172e-126	4.60464e-125	[locus_tag=LHK_RS03210] [protein=carbon starvation protein A] [protein_id=WP_012696161.1] [location=645907..647973]	-	-	-	-	gi|701777529|gb|KGQ11226.1|/0/Carbon starvation protein A [Beauveria bassiana D1-5]
lcl|NC_012559.1_cds_WP_012697344.1_1666	450	770	671	253.55	186.81	-0.440699	Down	6.70308e-09	1.84001e-08	[locus_tag=LHK_RS08545] [protein=sulfurtransferase] [protein_id=WP_012697344.1] [location=complement(1779571..1780020)]	-	-	-	-	-
lcl|NC_012559.1_cds_WP_012696126.1_596	339	801	698	360.54	265.64	-0.440687	Down	3.3368e-09	9.2917e-09	[locus_tag=LHK_RS03050] [protein=ferredoxin] [protein_id=WP_012696126.1] [location=complement(606872..607210)]	-	-	-	-	gi|701766304|gb|KGQ02337.1|/6.15235e-38/Ferredoxin 1 [Beauveria bassiana D1-5]
lcl|NC_012559.1_cds_WP_012696454.1_885	933	10070	8789	1529.4	1128.62	-0.438406	Down	1.06671e-96	2.0873e-95	[locus_tag=LHK_RS04600] [protein=cysteine synthase A] [protein_id=WP_012696454.1] [location=932786..933718]	K01697|1|5e-52|205|tml:GSTUM_00006909001|cystathionine beta-synthase [EC:4.2.1.22]	-	-	-	gi|701780441|gb|KGQ13752.1|/3.92844e-64/Cysteine synthase A [Beauveria bassiana D1-5]
lcl|NC_012559.1_cds_WP_012698366.1_2597	546	1095	957	292.63	216.24	-0.436444	Down	7.2249e-12	2.3378e-11	[locus_tag=LHK_RS13380] [protein=gamma carbonic anhydrase family protein] [protein_id=WP_012698366.1] [location=2836635..2837180]	K10427|1|5e-08|57.8|pgr:PGTG_15245|dynactin 5	-	-	-	gi|701779911|gb|KGQ13272.1|/6.61791e-21/Phenylacetic acid degradation operon negative regulatory protein paaX [Beauveria bassiana D1-5]
lcl|NC_012559.1_cds_WP_052292606.1_2526	549	604	527.99	160.47	118.6	-0.4362	Down	3.11992e-07	7.67654e-07	[locus_tag=LHK_RS13000] [protein=hypothetical protein] [protein_id=WP_052292606.1] [location=complement(2741928..2742476)]	-	-	-	-	-
lcl|NC_012559.1_cds_WP_012697182.1_1517	396	328	287	124.23	91.91	-0.43472	Down	0.000185521	0.000362775	[locus_tag=LHK_RS07785] [protein=D-ribose pyranase] [protein_id=WP_012697182.1] [location=1635517..1635912]	-	-	-	-	-
lcl|NC_012559.1_cds_WP_012696580.1_998	1053	523	458	70.05	51.87	-0.433485	Down	2.50478e-06	5.74789e-06	[locus_tag=LHK_RS05180] [protein=diguanylate cyclase] [protein_id=WP_012696580.1] [location=1063772..1064824]	-	-	-	-	gi|750939545|gb|KIJ97562.1|/1.59339e-27/hypothetical protein K443DRAFT_105471 [Laccaria amethystina LaAM-08-1]
lcl|NC_012559.1_cds_WP_012695961.1_440	399	411	360	154.37	114.33	-0.433188	Down	3.03734e-05	6.32361e-05	[locus_tag=LHK_RS02265] [protein=virulence protein] [protein_id=WP_012695961.1] [location=443961..444359]	-	-	-	-	gi|294657313|ref|XP_459627.2|/1.2586e-38/DEHA2E07282p [Debaryomyces hansenii CBS767]
lcl|NC_012559.1_cds_WP_012696735.1_1130	597	204	179	49.56	36.77	-0.430647	Down	0.00346612	0.00587354	[locus_tag=LHK_RS05845] [protein=LuxR family transcriptional regulator] [protein_id=WP_012696735.1] [location=1220574..1221170]	-	-	-	-	gi|701780176|gb|KGQ13517.1|/9.89732e-06/Regulatory protein uhpC [Beauveria bassiana D1-5]
lcl|NC_012559.1_cds_WP_012696890.1_1256	1578	6434	5654	568.3	422.25	-0.428555	Down	5.80104e-60	7.43355e-59	[locus_tag=LHK_RS06475] [protein=leucyl aminopeptidase] [protein_id=WP_012696890.1] [location=1365961..1367538]	K11142|1|2e-71|270|gtr:GLOTRDRAFT_125077|cytosol aminopeptidase [EC:3.4.11.1 3.4.11.5]	-	-	-	gi|701780171|gb|KGQ13512.1|/4.4973e-150/putative cytosol aminopeptidase [Beauveria bassiana D1-5]
lcl|NC_012559.1_cds_WP_041825521.1_1157	609	165	145	39.24	29.16	-0.428334	Down	0.00887802	0.0140804	[locus_tag=LHK_RS05985] [protein=hypothetical protein] [protein_id=WP_041825521.1] [location=complement(1255763..1256371)]	-	-	-	-	-
lcl|NC_012559.1_cds_WP_041825774.1_2824	1248	2964.78	2606.22	333.2	247.66	-0.428028	Down	1.79551e-28	1.12794e-27	[locus_tag=LHK_RS14545] [protein=translocation protein TolB] [protein_id=WP_041825774.1] [location=complement(3079435..3080682)]	-	-	-	-	gi|701777624|gb|KGQ11311.1|/7.69057e-67/Protein tolB [Beauveria bassiana D1-5]
lcl|NC_012559.1_cds_WP_012696001.1_473	1614	3073	2707	265.24	197.55	-0.425081	Down	3.97508e-29	2.54687e-28	[locus_tag=LHK_RS02430] [protein=methyl-accepting chemotaxis protein] [protein_id=WP_012696001.1] [location=481389..483002]	-	-	-	-	gi|701779709|gb|KGQ13090.1|/9.71921e-15/Methyl-accepting chemotaxis serine transducer [Beauveria bassiana D1-5]
lcl|NC_012559.1_cds_WP_012696783.1_1169	912	540	476	83.98	62.59	-0.424114	Down	2.77492e-06	6.34768e-06	[locus_tag=LHK_RS06045] [protein=transcriptional regulator] [protein_id=WP_012696783.1] [location=complement(1273485..1274396)]	-	-	-	-	gi|701780731|gb|KGQ14010.1|/2.23261e-32/putative HTH-type transcriptional regulator yeeY [Beauveria bassiana D1-5]
lcl|NC_012559.1_cds_WP_012695923.1_404	936	2727	2407	412.79	308.06	-0.422197	Down	9.95436e-26	5.67477e-25	[locus_tag=LHK_RS02080] [protein=flagellar hook-associated protein 3] [protein_id=WP_012695923.1] [location=complement(404620..405555)]	-	-	-	-	gi|701777818|gb|KGQ11484.1|/5.04415e-27/Flagellar hook-associated protein 3 [Beauveria bassiana D1-5]
lcl|NC_012559.1_cds_WP_012696875.1_1243	834	3454	3052	589.7	440.57	-0.42061	Down	6.1822e-32	4.26277e-31	[locus_tag=LHK_RS06410] [protein=pantoate--beta-alanine ligase] [protein_id=WP_012696875.1] [location=1349168..1350001]	K01918|1|5e-50|198|wse:WALSEDRAFT_60254|pantoate--beta-alanine ligase [EC:6.3.2.1]	-	-	-	gi|891585265|ref|XP_013022583.1|/1.49608e-69/pantoate-beta-alanine ligase [Schizosaccharomyces cryophilus OY26]
lcl|NC_012559.1_cds_WP_012696714.1_1111	339	863	763	388.44	290.38	-0.41975	Down	4.39548e-09	1.21695e-08	[locus_tag=LHK_RS05750] [protein=nitrogen regulatory protein P-II 1] [protein_id=WP_012696714.1] [location=complement(1197081..1197419)]	-	-	-	-	gi|701780388|gb|KGQ13703.1|/1.08348e-42/Nitrogen regulatory protein P-II [Beauveria bassiana D1-5]
lcl|NC_012559.1_cds_WP_052292615.1_2793	2907	2051	1816	97.29	72.83	-0.417759	Down	2.17218e-19	9.96931e-19	[locus_tag=LHK_RS14390] [protein=hypothetical protein] [protein_id=WP_052292615.1] [location=complement(3046504..3049410)]	-	-	-	-	-
lcl|NC_012559.1_cds_WP_012696308.1_753	1440	1299	1151	126.02	94.41	-0.416641	Down	8.72046e-13	2.96414e-12	[gene=cpsB] [locus_tag=LHK_RS03860] [protein=mannose-1-phosphate guanylyltransferase/mannose-6-phosphate isomerase] [protein_id=WP_012696308.1] [location=complement(789629..791068)]	K00971|1|2e-32|141|uma:UMAG_10326|mannose-1-phosphate guanylyltransferase [EC:2.7.7.13]	-	-	-	gi|701780719|gb|KGQ13999.1|/2.44049e-115/Mannose-1-phosphate guanylyltransferase manC [Beauveria bassiana D1-5]
lcl|NC_012559.1_cds_WP_041825710.1_2345	489	176	156	52.96	39.69	-0.416128	Down	0.0085369	0.0135765	[locus_tag=LHK_RS12050] [protein=hypothetical protein] [protein_id=WP_041825710.1] [location=2513009..2513497]	-	-	-	-	-
lcl|NC_012559.1_cds_WP_012698620.1_2832	462	2030	1800	649.59	487	-0.415608	Down	4.81018e-19	2.18343e-18	[locus_tag=LHK_RS14585] [protein=DNA starvation/stationary phase protection protein] [protein_id=WP_012698620.1] [location=complement(3087916..3088377)]	-	-	-	-	-
lcl|NC_012559.1_cds_WP_027824472.1_1160	276	127	113	72.2	54.32	-0.410515	Down	0.027303	0.0400352	[locus_tag=LHK_RS06000] [protein=hypothetical protein] [protein_id=WP_027824472.1] [location=1258879..1259154]	-	-	-	-	-
lcl|NC_012559.1_cds_1076	532	336	299	92.33	69.47	-0.410409	Down	0.00033499	0.000639085	[locus_tag=LHK_RS05570] [protein=hypothetical protein] [pseudo=true] [exception=annotated by transcript or proteomic data] [location=1154659..1155190]	-	-	-	-	-
lcl|NC_012559.1_cds_WP_051189877.1_1724	1515	539	480	49.64	37.37	-0.409623	Down	5.8661e-06	1.30178e-05	[locus_tag=LHK_RS08830] [protein=hypothetical protein] [protein_id=WP_051189877.1] [location=1847312..1848826]	-	-	-	-	gi|701780496|gb|KGQ13807.1|/7.8546e-11/Potassium efflux system KefA [Beauveria bassiana D1-5]
lcl|NC_012559.1_cds_WP_012698292.1_2533	1494	860	766	80.34	60.5	-0.409183	Down	1.06687e-08	2.88215e-08	[locus_tag=LHK_RS13035] [protein=acetyl-CoA hydrolase] [protein_id=WP_012698292.1] [location=complement(2751153..2752646)]	K01067|1|1e-114|414|ang:ANI_1_938144|acetyl-CoA hydrolase [EC:3.1.2.1]	-	-	-	gi|384487995|gb|EIE80175.1|/3.24266e-118/acetyl-CoA hydrolase [Rhizopus delemar RA 99-880]
lcl|NC_012559.1_cds_WP_012696876.1_1244	384	990	882	387.9	292.2	-0.408729	Down	8.6803e-10	2.5088e-09	[locus_tag=LHK_RS06415] [protein=aspartate 1-decarboxylase] [protein_id=WP_012696876.1] [location=1350058..1350441]	-	-	-	-	-
lcl|NC_012559.1_cds_WP_012697319.1_1642	303	8218	7325	4198.67	3164.25	-0.408069	Down	1.26798e-69	1.8089e-68	[locus_tag=LHK_RS08425] [protein=membrane protein] [protein_id=WP_012697319.1] [location=complement(1755860..1756162)]	-	-	-	-	-
lcl|NC_012559.1_cds_WP_012698577.1_2794	927	1843	1645	281.8	212.66	-0.406123	Down	9.17366e-17	3.79527e-16	[locus_tag=LHK_RS14395] [protein=hydroxymethylbilane synthase] [protein_id=WP_012698577.1] [location=complement(3049525..3050451)]	K01749|1|2e-61|236|cot:CORT_0C04000|hydroxymethylbilane synthase [EC:2.5.1.61]	-	-	-	gi|758346697|dbj|GAN10767.1|/2.7835e-62/porphobilinogen deaminase [Mucor ambiguus]
lcl|NC_012559.1_cds_WP_034985673.1_2061	954	1027	918	152.41	115.19	-0.403942	Down	6.5121e-10	1.90495e-09	[locus_tag=LHK_RS10560] [protein=membrane protein] [protein_id=WP_034985673.1] [location=2210167..2211120]	-	-	-	-	gi|336238337|ref|XP_003342492.1|/1.07546e-32/hypothetical protein SMAC_10873 [Sordaria macrospora k-hell]
lcl|NC_012559.1_cds_WP_012695509.1_18	1278	1515	1354.99	166.15	125.65	-0.403076	Down	6.0718e-14	2.19251e-13	[locus_tag=LHK_RS00090] [protein=glutamate-1-semialdehyde 2,1-aminomutase] [protein_id=WP_012695509.1] [location=17810..19087]	K01845|1|2e-45|184|shs:STEHIDRAFT_100464|glutamate-1-semialdehyde 2,1-aminomutase [EC:5.4.3.8]	-	-	-	gi|972542840|gb|KUJ19458.1|/1.66899e-48/beta-transaminase [Phialocephala scopiformis]
lcl|NC_012559.1_cds_WP_012698520.1_2739	879	676	605	109.25	82.67	-0.402197	Down	5.98808e-07	1.44032e-06	[locus_tag=LHK_RS14120] [protein=phosphoribosylaminoimidazolesuccinocarboxamide synthase] [protein_id=WP_012698520.1] [location=complement(2991676..2992554)]	K01923|1|1e-80|300|ncr:NCU03166|phosphoribosylaminoimidazole-succinocarboxamide synthase [EC:6.3.2.6]	-	-	-	gi|907096656|gb|KND02185.1|/6.60915e-87/phosphoribosylaminoimidazolesuccinocarboxamide synthase [Spizellomyces punctatus DAOM BR117]
lcl|NC_012559.1_cds_WP_012698329.1_2563	762	4127.99	3695	774.72	586.32	-0.401987	Down	7.48346e-35	5.68822e-34	[locus_tag=LHK_RS13210] [protein=cytochrome c] [protein_id=WP_012698329.1] [location=complement(2788409..2789170)]	K00413|1|4e-06|52.4|vpo:Kpol_489p18|ubiquinol-cytochrome c reductase cytochrome c1 subunit	-	-	-	gi|914960013|ref|XP_013236703.1|/1.16341e-06/hypothetical protein DI09_7p550 [Mitosporidium daphniae]
lcl|NC_012559.1_cds_WP_012697017.1_1377	462	153	137	48.96	37.07	-0.401351	Down	0.0176876	0.0266233	[locus_tag=LHK_RS07080] [protein=hypothetical protein] [protein_id=WP_012697017.1] [location=1488623..1489084]	-	-	-	-	-
lcl|NC_012559.1_cds_WP_027823555.1_606	453	784	703	256.3	194.31	-0.399473	Down	9.2383e-08	2.35719e-07	[locus_tag=LHK_RS03100] [protein=hypothetical protein] [protein_id=WP_027823555.1] [location=619401..619853]	-	-	-	-	-
lcl|NC_012559.1_cds_WP_012698454.1_2681	771	3051	2736	565.58	428.83	-0.399325	Down	6.12332e-26	3.52547e-25	[locus_tag=LHK_RS13825] [protein=hemolysin] [protein_id=WP_012698454.1] [location=2926847..2927617]	-	-	-	-	-
lcl|NC_012559.1_cds_WP_012695695.1_190	678	127	114	26.96	20.46	-0.398014	Down	0.0320574	0.0462803	[locus_tag=LHK_RS00955] [protein=DNA-binding response regulator] [protein_id=WP_012695695.1] [location=complement(194991..195668)]	-	-	-	-	gi|701780176|gb|KGQ13517.1|/2.95626e-13/Regulatory protein uhpC [Beauveria bassiana D1-5]
lcl|NC_012559.1_cds_WP_012697016.1_1376	1011	285	256	39.82	30.24	-0.397035	Down	0.00136334	0.00242819	[locus_tag=LHK_RS07075] [protein=hypothetical protein] [protein_id=WP_012697016.1] [location=1487598..1488608]	-	-	-	-	-
lcl|NC_012559.1_cds_WP_012696199.1_664	1548	6717	6034	605.08	459.58	-0.39681	Down	1.98737e-54	2.2839e-53	[locus_tag=LHK_RS03390] [protein=Multicopper oxidase, type 3 precursor] [protein_id=WP_012696199.1] [location=complement(687911..689458)]	K19791|1|5e-32|139|abv:AGABI2DRAFT239450|iron transport multicopper oxidase	-	-	-	gi|597938470|ref|XP_007323579.1|/2.10211e-35/laccase-like protein [Serpula lacrymans var. lacrymans S7.9]
lcl|NC_012559.1_cds_2538	549	771	693	204.83	155.67	-0.395936	Down	1.48849e-07	3.7582e-07	[locus_tag=LHK_RS13085] [protein=isochorismatase] [pseudo=true] [partial=3'] [exception=unextendable partial coding region] [location=complement(<2765144..2765692)]	K14154|1|4e-08|58.2|tmn:UCRPA7_1662|thiamine-phosphate diphosphorylase / hydroxyethylthiazole kinase [EC:2.5.1.3 2.7.1.50]	-	-	-	gi|525583163|gb|EPS29413.1|/8.52117e-16/hypothetical protein PDE_04362 [Penicillium oxalicum 114-2]
lcl|NC_012559.1_cds_WP_012698331.1_2565	585	4770	4290	1184.09	900.41	-0.395125	Down	7.2441e-39	6.18847e-38	[locus_tag=LHK_RS13220] [protein=ubiquinol-cytochrome c reductase iron-sulfur subunit] [protein_id=WP_012698331.1] [location=complement(2790525..2791109)]	K00411|1|7e-24|110|adl:AURDEDRAFT_109624|ubiquinol-cytochrome c reductase iron-sulfur subunit [EC:1.10.2.2]	-	-	-	gi|730173333|gb|KHJ30940.1|/3.41374e-24/putative ubiquinol-cytochrome c reductase iron-sulfur subunit [Erysiphe necator]
lcl|NC_012559.1_cds_WP_012697173.1_1509	387	2778	2500	1079.16	821.13	-0.394226	Down	3.06316e-23	1.60997e-22	[locus_tag=LHK_RS07745] [protein=hypothetical protein] [protein_id=WP_012697173.1] [location=complement(1627570..1627956)]	-	-	-	-	-
lcl|NC_012559.1_cds_WP_012697847.1_2111	1116	3660	3295	461.64	351.39	-0.393695	Down	5.0502e-30	3.27923e-29	[locus_tag=LHK_RS10825] [protein=S-(hydroxymethyl)glutathione dehydrogenase/class III alcohol dehydrogenase] [protein_id=WP_012697847.1] [location=2269436..2270551]	K00121|1|4e-126|451|cci:CC1G_00131|S-(hydroxymethyl)glutathione dehydrogenase / alcohol dehydrogenase [EC:1.1.1.284 1.1.1.1]	-	GO:0046872//metal ion binding;GO:0016491//oxidoreductase activity	GO:0008152//metabolic process	gi|907090840|gb|KNC97154.1|/1.47983e-143/alcohol dehydrogenase class-3 [Spizellomyces punctatus DAOM BR117]
lcl|NC_012559.1_cds_WP_052292552.1_1184	477	1745	1571	539.38	410.57	-0.393674	Down	3.83768e-15	1.47595e-14	[locus_tag=LHK_RS06120] [protein=hypothetical protein] [protein_id=WP_052292552.1] [location=complement(1287323..1287799)]	-	-	-	-	-
lcl|NC_012559.1_cds_WP_012696947.1_1311	480	1640.99	1480	503.8	384.17	-0.391106	Down	4.1e-14	1.50489e-13	[locus_tag=LHK_RS06750] [protein=ribonuclease] [protein_id=WP_012696947.1] [location=complement(1423377..1423856)]	-	-	-	-	gi|701777329|gb|KGQ11057.1|/7.01162e-35/Regulator of ribonuclease activity A [Beauveria bassiana D1-5]
lcl|NC_012559.1_cds_WP_012695924.1_405	1833	6274	5661	475.51	362.77	-0.390421	Down	1.70799e-49	1.82522e-48	[locus_tag=LHK_RS02085] [protein=flagellar hook protein FlgK] [protein_id=WP_012695924.1] [location=complement(405565..407397)]	-	-	-	-	gi|701777819|gb|KGQ11485.1|/2.77913e-61/Flagellar hook-associated protein 1 [Beauveria bassiana D1-5]
lcl|NC_012559.1_cds_WP_012695800.1_289	558	6652	6010	1736.76	1326.72	-0.388534	Down	6.57834e-52	7.29918e-51	[locus_tag=LHK_RS01500] [protein=50S ribosomal protein L25] [protein_id=WP_012695800.1] [location=complement(298702..299259)]	-	-	-	-	-
lcl|NC_012559.1_cds_WP_012697305.1_1628	540	15113	13665	4086.9	3124.43	-0.387414	Down	6.04614e-115	1.41207e-113	[locus_tag=LHK_RS08355] [protein=DNA starvation/stationary phase protection protein] [protein_id=WP_012697305.1] [location=1742769..1743308]	-	-	-	-	-
lcl|NC_012559.1_cds_WP_041825801.1_314	468	682	617	215.2	164.61	-0.386626	Down	1.34922e-06	3.17411e-06	[locus_tag=LHK_RS01630] [protein=flavodoxin] [protein_id=WP_041825801.1] [location=complement(323603..324070)]	-	-	-	-	gi|406701311|gb|EKD04460.1|/2.64203e-12/flavodoxin/nitric oxide synthase [Trichosporon asahii var. asahii CBS 8904]
lcl|NC_012559.1_cds_WP_012698575.1_2792	1404	1751.99	1586	174.44	133.52	-0.385675	Down	1.25788e-14	4.74326e-14	[locus_tag=LHK_RS14385] [protein=TolC4] [protein_id=WP_012698575.1] [location=complement(3045088..3046491)]	-	-	-	-	-
lcl|NC_012559.1_cds_WP_012698162.1_2409	1131	8625	7810	1072.97	821.48	-0.385312	Down	9.19322e-66	1.24993e-64	[locus_tag=LHK_RS12380] [protein=aminotransferase DegT] [protein_id=WP_012698162.1] [location=2585716..2586846]	K02805|1|3e-29|129|ang:ANI_1_1310144|dTDP-4-amino-4,6-dideoxygalactose transaminase [EC:2.6.1.59]	-	-	-	gi|799238414|gb|KJZ68457.1|/3.93183e-43/hypothetical protein HIM_12152 [Hirsutella minnesotensis 3608]
lcl|NC_012559.1_cds_WP_012695664.1_160	861	971	879.99	160.35	122.87	-0.384092	Down	8.75372e-09	2.38035e-08	[locus_tag=LHK_RS00805] [protein=MFS transporter] [protein_id=WP_012695664.1] [location=174050..174910]	K02262|1|1e-16|87.4|uma:UsmafMp11|cytochrome c oxidase subunit 3	-	-	-	gi|15088734|ref|NP_150104.1|/2.7483e-21/cytochrome c oxidase subunit 3 (mitochondrion) [Hyaloraphidium curvatum]
lcl|NC_012559.1_cds_WP_012698140.1_2391	771	1283	1163	237.84	182.28	-0.383835	Down	4.6404e-11	1.44191e-10	[locus_tag=LHK_RS12285] [protein=hypothetical protein] [protein_id=WP_012698140.1] [location=complement(2566106..2566876)]	K03424|1|2e-19|96.3|abv:AGABI2DRAFT79701|TatD DNase family protein [EC:3.1.21.-]	-	-	-	gi|701777844|gb|KGQ11509.1|/2.07504e-51/3-oxoacyl-[acyl-carrier-protein] synthase 2 [Beauveria bassiana D1-5]
lcl|NC_012559.1_cds_WP_012698029.1_2271	459	942	854	303.58	232.7	-0.383606	Down	1.72364e-08	4.59214e-08	[locus_tag=LHK_RS11645] [protein=large-conductance mechanosensitive channel] [protein_id=WP_012698029.1] [location=complement(2444538..2444996)]	K03282|1|5e-14|77.0|tre:TRIREDRAFT_55240|large conductance mechanosensitive channel	-	-	-	gi|909149715|gb|KNE72141.1|/1.36273e-24/large conductance mechanosensitive channel protein [Allomyces macrogynus ATCC 38327]
lcl|NC_012559.1_cds_WP_012695532.1_39	252	344	312	217.35	166.67	-0.383026	Down	0.00066773	0.00123404	[locus_tag=LHK_RS00195] [protein=molybdopterin synthase sulfur carrier subunit] [protein_id=WP_012695532.1] [location=complement(35321..35572)]	-	-	-	-	-
lcl|NC_012559.1_cds_WP_012696717.1_1114	477	1203.99	1092	372.15	285.39	-0.382949	Down	2.26152e-10	6.77988e-10	[locus_tag=LHK_RS05765] [protein=bacterioferritin] [protein_id=WP_012696717.1] [location=complement(1202227..1202703)]	-	-	-	-	-
lcl|NC_012559.1_cds_1012	740	1851	1679	358.25	274.76	-0.382795	Down	3.0952e-15	1.19996e-14	[locus_tag=LHK_RS05250] [protein=3-ketoacyl-ACP reductase] [pseudo=true] [exception=annotated by transcript or proteomic data] [location=complement(1078509..1079248)]	K17742|1|3e-27|122|gtr:GLOTRDRAFT_133516|sorbose reductase [EC:1.1.1.289];K14729|2|4e-27|122|cot:CORT_0D06520|multifunctional beta-oxidation protein [EC:4.2.1.- 1.1.1.-];K00059|4|6e-27|121|nhe:NECHADRAFT_56259|3-oxoacyl-[acyl-carrier protein] reductase [EC:1.1.1.100]	-	-	-	gi|701777844|gb|KGQ11509.1|/2.96116e-44/3-oxoacyl-[acyl-carrier-protein] synthase 2 [Beauveria bassiana D1-5]
lcl|NC_012559.1_cds_WP_034985483.1_1417	2841	4342	3942	210.8	161.82	-0.381485	Down	2.14614e-33	1.54993e-32	[locus_tag=LHK_RS07285] [protein=ribonucleoside-diphosphate reductase, adenosylcobalamin-dependent] [protein_id=WP_034985483.1] [location=1540935..1543775]	K10807|1|6e-43|177|tms:TREMEDRAFT_39705|ribonucleoside-diphosphate reductase subunit M1 [EC:1.17.4.1]	-	-	-	gi|589279890|ref|XP_007005675.1|/6.35754e-42/hypothetical protein TREMEDRAFT_39705 [Tremella mesenterica DSM 1558]
lcl|NC_012559.1_cds_WP_012698402.1_2628	1143	2332	2118	286.96	220.36	-0.380987	Down	1.22057e-18	5.40487e-18	[gene=metX] [locus_tag=LHK_RS13555] [protein=homoserine O-acetyltransferase] [protein_id=WP_012698402.1] [location=complement(2873203..2874345)]	K00641|1|3e-56|219|adl:AURDEDRAFT_85745|homoserine O-acetyltransferase [EC:2.3.1.31]	-	-	-	gi|1000777600|gb|KXN68887.1|/2.75545e-60/homoserine acetyltransferase [Conidiobolus coronatus NRRL 28638]
lcl|NC_012559.1_cds_WP_012697168.1_1504	774	4626	4203	854.06	656.08	-0.380466	Down	2.7428e-35	2.11817e-34	[locus_tag=LHK_RS07720] [protein=peptidyl-prolyl cis-trans isomerase] [protein_id=WP_012697168.1] [location=complement(1624681..1625454)]	K09578|1|1e-06|53.9|ncs:NCAS_0D01720|peptidyl-prolyl cis-trans isomerase NIMA-interacting 1 [EC:5.2.1.8];K09579|3|5e-06|52.0|dsq:DICSQDRAFT_108437|peptidyl-prolyl cis-trans isomerase NIMA-interacting 4 [EC:5.2.1.8]	-	-	-	gi|701777546|gb|KGQ11243.1|/1.98055e-09/Peptidyl-prolyl cis-trans isomerase D [Beauveria bassiana D1-5]
lcl|NC_012559.1_cds_WP_012695701.1_196	789	699	636	126.48	97.3	-0.378398	Down	1.62842e-06	3.79702e-06	[locus_tag=LHK_RS00985] [protein=ABC transporter ATP-binding protein] [protein_id=WP_012695701.1] [location=202274..203062]	K05658|1|6e-15|81.6|bze:COCCADRAFT_111360|ATP-binding cassette, subfamily B (MDR/TAP), member 1 [EC:3.6.3.44];K02021|5|5e-12|72.0|spaa:SPAPADRAFT_134474|putative ABC transport system ATP-binding protein	-	-	-	gi|701766316|gb|KGQ02342.1|/1.11686e-47/High-affinity branched-chain amino acid transport ATP-binding protein BraF [Beauveria bassiana D1-5]
lcl|NC_012559.1_cds_WP_012698635.1_2845	1305	3086.99	2810	331.35	255.02	-0.377746	Down	9.59396e-24	5.098e-23	[locus_tag=LHK_RS14670] [protein=molecular chaperone SurA] [protein_id=WP_012698635.1] [location=3100690..3101994]	K09578|1|3e-10|67.4|gtr:GLOTRDRAFT_97403|peptidyl-prolyl cis-trans isomerase NIMA-interacting 1 [EC:5.2.1.8]	-	-	-	gi|1001615608|gb|KXS19353.1|/1.20583e-09/rotamase-domain-containing protein [Gonapodya prolifera JEL478]
lcl|NC_012559.1_cds_WP_012697507.1_1803	1125	1593.77	1452.18	199.36	153.59	-0.376292	Down	6.39884e-13	2.19823e-12	[locus_tag=LHK_RS09235] [protein=methyl-accepting chemotaxis protein] [protein_id=WP_012697507.1] [location=1923486..1924610]	-	-	-	-	-
lcl|NC_012559.1_cds_WP_012698372.1_2602	1446	3014	2747	291.15	224.36	-0.375947	Down	4.38778e-23	2.29783e-22	[locus_tag=LHK_RS13405] [protein=transporter] [protein_id=WP_012698372.1] [location=2843225..2844670]	-	-	-	-	gi|701777810|gb|KGQ11477.1|/9.2257e-38/Multidrug resistance protein MexB [Beauveria bassiana D1-5]
lcl|NC_012559.1_cds_WP_012697343.1_1665	822	1562	1425	270.76	208.85	-0.374547	Down	1.25809e-12	4.24149e-12	[gene=aroE] [locus_tag=LHK_RS08540] [protein=shikimate dehydrogenase (NADP+)] [protein_id=WP_012697343.1] [location=complement(1778717..1779538)]	K13830|1|2e-15|83.2|yli:YALI0F12639g|pentafunctional AROM polypeptide [EC:4.2.3.4 4.2.1.10 1.1.1.25 2.7.1.71 2.5.1.19]	-	GO:0003824//catalytic activity	-	gi|50555858|ref|XP_505337.1|/2.28118e-14/YALI0F12639p [Yarrowia lipolytica]
lcl|NC_012559.1_cds_WP_012698335.1_2568	1191	583	532	68.76	53.05	-0.374217	Down	1.46646e-05	3.15753e-05	[locus_tag=LHK_RS13235] [protein=acyl-CoA dehydrogenase] [protein_id=WP_012698335.1] [location=complement(2793953..2795143)]	K00252|1|1e-135|483|shs:STEHIDRAFT_104893|glutaryl-CoA dehydrogenase [EC:1.3.8.6]	-	-	-	gi|729706441|emb|CEI97011.1|/1.01563e-153/Putative Glutaryl-CoA dehydrogenase, mitochondrial [Rhizopus microsporus]
lcl|NC_012559.1_cds_WP_012696734.1_1129	1464	676	617	64.48	49.76	-0.373865	Down	3.12122e-06	7.10059e-06	[locus_tag=LHK_RS05840] [protein=HlyD family type I secretion periplasmic adaptor subunit] [protein_id=WP_012696734.1] [location=1219109..1220572]	-	-	-	-	gi|701780316|gb|KGQ13642.1|/6.89732e-65/Type I secretion system membrane fusion protein Prs E [Beauveria bassiana D1-5]
lcl|NC_012559.1_cds_WP_034984875.1_1924	1002	3737.99	3412	527.14	406.83	-0.37376	Down	6.83344e-28	4.16624e-27	[locus_tag=LHK_RS09845] [protein=NAD(P)H-quinone oxidoreductase] [protein_id=WP_034984875.1] [location=complement(2060529..2061530)]	K00344|1|1e-52|207|afm:AFUA_1G02090|NADPH2:quinone reductase [EC:1.6.5.5]	-	-	-	gi|1000782918|gb|KXN74058.1|/2.75789e-66/NAD(P)H quinone oxidoreductase, PIG3 family [Conidiobolus coronatus NRRL 28638]
lcl|NC_012559.1_cds_WP_012696423.1_856	921	92	84	14.16	10.93	-0.373528	Down	0.0853786	0.113525	[locus_tag=LHK_RS04455] [protein=peptide ABC transporter] [protein_id=WP_012696423.1] [location=900889..901809]	-	-	-	-	gi|701779667|gb|KGQ13055.1|/2.47728e-79/Dipeptide transport ATP-binding protein DppF [Beauveria bassiana D1-5]
lcl|NC_012559.1_cds_WP_012697897.1_2157	942	473.47	432.84	71.2	55.03	-0.371659	Down	9.96656e-05	0.000199607	[locus_tag=LHK_RS11055] [protein=fused signal transduction protein/response regulator] [protein_id=WP_012697897.1] [location=2321814..2322755]	-	-	-	-	gi|701768581|gb|KGQ03876.1|/1.00012e-06/Chemotaxis protein CheW [Beauveria bassiana D1-5]
lcl|NC_012559.1_cds_WP_012697434.1_1743	753	246	224.99	46.75	36.15	-0.370971	Down	0.00454332	0.00755307	[locus_tag=LHK_RS08925] [protein=metallophosphoesterase] [protein_id=WP_012697434.1] [location=1865434..1866186]	-	-	-	-	gi|701779618|gb|KGQ13010.1|/7.59422e-11/Multidrug resistance protein stp [Beauveria bassiana D1-5]
lcl|NC_012559.1_cds_WP_027824415.1_817	663	637	583	138.44	107.13	-0.369898	Down	7.41482e-06	1.63544e-05	[locus_tag=LHK_RS04255] [protein=hypothetical protein] [protein_id=WP_027824415.1] [location=complement(864134..864796)]	-	-	-	-	-
lcl|NC_012559.1_cds_WP_012696051.1_522	1083	500	458	65.05	50.38	-0.368698	Down	7.54534e-05	0.00015238	[locus_tag=LHK_RS02680] [protein=chemotaxis response regulator protein-glutamate methylesterase] [protein_id=WP_012696051.1] [location=535378..536460]	K15859|1|5e-06|52.8|pfp:PFL1_05463|osomolarity two-component system, response regulator SKN7	-	-	GO:0009987//cellular process	gi|701768576|gb|KGQ03871.1|/2.00556e-81/Methyl-accepting chemotaxis protein II [Beauveria bassiana D1-5]
lcl|NC_012559.1_cds_WP_012696086.1_557	894	2569	2355	407.92	316.17	-0.367586	Down	3.71034e-19	1.69482e-18	[locus_tag=LHK_RS02855] [protein=ribosomal protein L11 methyltransferase] [protein_id=WP_012696086.1] [location=564406..565299]	-	-	-	-	-
lcl|NC_012559.1_cds_WP_012698266.1_2510	1284	1247	1146	136.1	105.76	-0.363873	Down	6.61518e-10	1.93315e-09	[locus_tag=LHK_RS12920] [protein=4-aminobutyrate transaminase] [protein_id=WP_012698266.1] [location=complement(2722767..2724050)]	K00823|1|7e-68|258|sla:SERLADRAFT_348654|4-aminobutyrate aminotransferase [EC:2.6.1.19]	-	-	-	gi|701780061|gb|KGQ13410.1|/5.28229e-127/4-aminobutyrate aminotransferase PuuE [Beauveria bassiana D1-5]
lcl|NC_012559.1_cds_WP_012695531.1_38	456	793	729	257.39	200.06	-0.363523	Down	8.70334e-07	2.07618e-06	[locus_tag=LHK_RS00190] [protein=molybdenum cofactor biosynthesis protein MoaE] [protein_id=WP_012695531.1] [location=complement(34860..35315)]	K03635|1|2e-09|62.0|ani:AN4841.2|molybdopterin synthase catalytic subunit [EC:2.8.1.12]	-	-	-	gi|701777665|gb|KGQ11350.1|/1.41314e-26/Molybdenum cofactor biosynthesis protein A [Beauveria bassiana D1-5]
lcl|NC_012559.1_cds_WP_012696799.1_1179	522	150	138	42.07	32.72	-0.362619	Down	0.032756	0.0471947	[locus_tag=LHK_RS06095] [protein=hypothetical protein] [protein_id=WP_012696799.1] [location=complement(1282523..1283044)]	-	-	-	-	-
lcl|NC_012559.1_cds_WP_012696966.1_1328	738	115147	105982	22349.5	17392.6	-0.36177	Down	0	0	[locus_tag=LHK_RS06835] [protein=glutathione amide-dependent peroxidase] [protein_id=WP_012696966.1] [location=1448836..1449573]	K14171|1|7e-23|107|yli:YALI0E25091g|alkyl hydroperoxide reductase 1 [EC:1.11.1.15]	-	-	-	gi|384500815|gb|EIE91306.1|/5.25123e-25/hypothetical protein RO3G_16017 [Rhizopus delemar RA 99-880]
lcl|NC_012559.1_cds_WP_012697998.1_2240	270	877	808	511.39	398.37	-0.360315	Down	2.89246e-07	7.12899e-07	[locus_tag=LHK_RS11465] [protein=cell division topological specificity factor] [protein_id=WP_012697998.1] [location=2406382..2406651]	-	-	-	-	-
lcl|NC_012559.1_cds_WP_012696097.1_568	633	49259	45416	11243.9	8765.13	-0.359299	Down	0	0	[locus_tag=LHK_RS02910] [protein=RmpM] [protein_id=WP_012696097.1] [location=577883..578515]	-	-	-	-	gi|701777796|gb|KGQ11465.1|/2.61503e-18/Outer membrane protein A [Beauveria bassiana D1-5]
lcl|NC_012559.1_cds_WP_012696721.1_1118	1113	8260	7624	1044.74	815.32	-0.357706	Down	4.2484e-55	4.94111e-54	[locus_tag=LHK_RS05785] [protein=aspartate-semialdehyde dehydrogenase] [protein_id=WP_012696721.1] [location=1205815..1206927]	-	-	-	-	gi|701780077|gb|KGQ13424.1|/1.02285e-136/Aspartate-semialdehyde dehydrogenase [Beauveria bassiana D1-5]
lcl|NC_012559.1_cds_WP_012696643.1_1050	753	229	212	43.52	34.06	-0.3536	Down	0.0100064	0.015681	[locus_tag=LHK_RS05435] [protein=transposase] [protein_id=WP_012696643.1] [location=complement(1125949..1126701)]	-	-	-	-	-
lcl|NC_012559.1_cds_WP_012697008.1_1368	234	27	25	18.61	14.57	-0.353077	Down	0.374138	0.428093	[locus_tag=LHK_RS07035] [protein=transcriptional regulator] [protein_id=WP_012697008.1] [location=complement(1481239..1481472)]	-	-	-	-	-
lcl|NC_012559.1_cds_WP_012695982.1_454	2172	329	304.99	20.98	16.44	-0.351804	Down	0.00187822	0.00329257	[locus_tag=LHK_RS02335] [protein=alginate-binding flagellin] [protein_id=WP_012695982.1] [location=complement(462226..464397)]	-	-	-	-	gi|701777406|gb|KGQ11116.1|/1.53947e-45/Ferrichrysobactin receptor [Beauveria bassiana D1-5]
lcl|NC_012559.1_cds_WP_012695682.1_177	417	6377	5918	2281.94	1790.52	-0.349882	Down	2.88522e-41	2.62755e-40	[gene=hisI] [locus_tag=LHK_RS00890] [protein=phosphoribosyl-AMP cyclohydrolase] [protein_id=WP_012695682.1] [location=186840..187256]	K14152|1|4e-13|73.6|kla:KLLA0C01452g|phosphoribosyl-ATP pyrophosphohydrolase / phosphoribosyl-AMP cyclohydrolase / histidinol dehydrogenase [EC:3.6.1.31 3.5.4.19 1.1.1.23]	-	GO:0016787//hydrolase activity;GO:0000166//nucleotide binding	GO:0008152//metabolic process	gi|701780734|gb|KGQ14013.1|/2.77581e-14/Histidine biosynthesis bifunctional protein hisB [Beauveria bassiana D1-5]
lcl|NC_012559.1_cds_WP_012697932.1_2183	717	500	464	100.04	78.5	-0.349812	Down	0.000163847	0.000322133	[locus_tag=LHK_RS11180] [protein=hypothetical protein] [protein_id=WP_012697932.1] [location=2352141..2352857]	-	-	-	-	-
lcl|NC_012559.1_cds_WP_012698651.1_2859	1278	2500	2321	274.18	215.22	-0.349311	Down	4.0485e-17	1.6992e-16	[locus_tag=LHK_RS14740] [protein=phosphoribosylamine--glycine ligase] [protein_id=WP_012698651.1] [location=3116259..3117536]	K11788|1|1e-101|370|bor:COCMIDRAFT_8747|phosphoribosylamine--glycine ligase / phosphoribosylformylglycinamidine cyclo-ligase [EC:6.3.4.13 6.3.3.1]	-	-	-	gi|983149583|gb|KWU47536.1|/9.62697e-105/aminoimidazole ribonucleotide synthetase [Rhodotorula sp. JG-1b]
lcl|NC_012559.1_cds_WP_012696516.1_939	2256	3717	3455	228.02	179.21	-0.347509	Down	1.81589e-24	9.95986e-24	[locus_tag=LHK_RS04880] [protein=lysine decarboxylase] [protein_id=WP_012696516.1] [location=complement(998678..1000933)]	-	-	-	-	gi|701766048|gb|KGQ02230.1|/0/Lysine decarboxylase, inducible [Beauveria bassiana D1-5]
lcl|NC_012559.1_cds_WP_012698293.1_2534	1488	1167	1085	109.47	86.05	-0.347288	Down	1.09463e-08	2.94889e-08	[locus_tag=LHK_RS13040] [protein=recombinase RmuC] [protein_id=WP_012698293.1] [location=complement(2752825..2754312)]	-	-	-	-	-
lcl|NC_012559.1_cds_WP_012697139.1_1478	228	287	267	204.06	160.51	-0.34633	Down	0.00467264	0.00774583	[locus_tag=LHK_RS07590] [protein=hypothetical protein] [protein_id=WP_012697139.1] [location=1604231..1604458]	-	-	-	-	-
lcl|NC_012559.1_cds_WP_051190043.1_2247	993	289	269	41.14	32.38	-0.345439	Down	0.00461354	0.00766541	[locus_tag=LHK_RS11500] [protein=hypothetical protein] [protein_id=WP_051190043.1] [location=complement(2411837..2412829)]	-	-	-	-	-
lcl|NC_012559.1_cds_WP_012697447.1_1753	1053	3297	3069.95	441.63	347.68	-0.345078	Down	1.169e-21	5.88769e-21	[locus_tag=LHK_RS08975] [protein=acetylpolyamine aminohydrolase] [protein_id=WP_012697447.1] [location=complement(1881907..1882959)]	K11407|1|3e-26|119|lth:KLTH0G10340g|histone deacetylase 6 [EC:3.5.1.98]	-	-	-	gi|907090012|gb|KNC96500.1|/2.51456e-65/hypothetical protein SPPG_08089 [Spizellomyces punctatus DAOM BR117]
lcl|NC_012559.1_cds_WP_012695972.1_446	834	3436	3199.99	586.63	461.93	-0.344777	Down	1.79356e-22	9.19321e-22	[locus_tag=LHK_RS02295] [protein=universal stress protein UspA] [protein_id=WP_012695972.1] [location=453746..454579]	-	-	-	-	-
lcl|NC_012559.1_cds_WP_012696664.1_1068	363	74	69	30.86	24.33	-0.343002	Down	0.153798	0.193651	[locus_tag=LHK_RS05530] [protein=5-carboxymethyl-2-hydroxymuconate isomerase] [protein_id=WP_012696664.1] [location=1145125..1145487]	-	-	-	-	-
lcl|NC_012559.1_cds_WP_012696055.1_526	741	1586	1480	306.52	241.85	-0.341869	Down	5.14632e-11	1.59398e-10	[gene=fabG] [locus_tag=LHK_RS02700] [protein=beta-ketoacyl-ACP reductase] [protein_id=WP_012696055.1] [location=complement(538958..539698)]	K00059|1|1e-31|136|cput:CONPUDRAFT_140781|3-oxoacyl-[acyl-carrier protein] reductase [EC:1.1.1.100]	-	-	-	gi|701777844|gb|KGQ11509.1|/1.28664e-71/3-oxoacyl-[acyl-carrier-protein] synthase 2 [Beauveria bassiana D1-5]
lcl|NC_012559.1_cds_WP_012696547.1_968	1161	3225	3010	390.49	308.15	-0.341653	Down	8.23174e-21	4.04739e-20	[locus_tag=LHK_RS05025] [protein=GntR family transcriptional regulator] [protein_id=WP_012696547.1] [location=complement(1027915..1029075)]	K14265|1|6e-31|135|pco:PHACADRAFT_207395|tryptophan aminotransferase [EC:2.6.1.27]	-	-	-	gi|701780240|gb|KGQ13573.1|/8.23334e-52/putative aminotransferase [Beauveria bassiana D1-5]
lcl|NC_012559.1_cds_WP_012698179.1_2427	7179	7036	6571.99	134.13	105.93	-0.340521	Down	3.10048e-43	2.96336e-42	[locus_tag=LHK_RS12470] [protein=outer membrane adhesin-like protein] [protein_id=WP_012698179.1] [location=2607186..2614364]	K18716|1|4e-06|56.2|yli:YALI0F22473g|nucleoporin NUP42	-	-	-	gi|961816417|gb|KTB18440.1|/4.6125e-10/hypothetical protein AO438_000204 [Candida glabrata]
lcl|NC_012559.1_cds_WP_012695535.1_42	630	1494	1396	342.75	270.79	-0.339982	Down	2.30074e-10	6.89032e-10	[locus_tag=LHK_RS00210] [protein=homoserine lactone transporter] [protein_id=WP_012695535.1] [location=complement(36953..37582)]	-	-	-	-	-
lcl|NC_012559.1_cds_WP_012695528.1_35	417	2461	2300	880.64	695.88	-0.339714	Down	4.28094e-16	1.73151e-15	[locus_tag=LHK_RS00175] [protein=RNA polymerase-binding protein DksA] [protein_id=WP_012695528.1] [location=32143..32559]	-	-	-	-	gi|701766577|gb|KGQ02461.1|/9.80423e-36/DnaK suppressor protein [Beauveria bassiana D1-5]
lcl|NC_012559.1_cds_WP_041825785.1_77	585	991.99	927.99	246.25	194.77	-0.338352	Down	2.72758e-07	6.74558e-07	[locus_tag=LHK_RS00385] [protein=lysine transporter LysE] [protein_id=WP_041825785.1] [location=75741..76325]	-	-	-	-	-
lcl|NC_012559.1_cds_WP_012696084.1_555	459	1241	1161	399.93	316.35	-0.338226	Down	8.9076e-09	2.41993e-08	[locus_tag=LHK_RS02845] [protein=acetyl-CoA carboxylase biotin carboxyl carrier protein subunit] [protein_id=WP_012696084.1] [location=562451..562909]	K14541|1|2e-07|55.1|vpo:Kpol_299p2|urea carboxylase / allophanate hydrolase [EC:6.3.4.6 3.5.1.54]	-	GO:0003824//catalytic activity	GO:0008152//metabolic process	gi|156836922|ref|XP_001642500.1|/1.67357e-06/hypothetical protein Kpol_299p2 [Vanderwaltozyma polyspora DSM 70294]
lcl|NC_012559.1_cds_WP_012698265.1_2509	1461	2900.97	2717	277.28	219.58	-0.336597	Down	2.36822e-18	1.03601e-17	[gene=gabD] [locus_tag=LHK_RS12915] [protein=NAD-dependent succinate-semialdehyde dehydrogenase] [protein_id=WP_012698265.1] [location=complement(2721302..2722762)]	K00135|1|6e-141|501|ela:UCREL1_7477|succinate-semialdehyde dehydrogenase / glutarate-semialdehyde dehydrogenase [EC:1.2.1.16 1.2.1.79 1.2.1.20]	-	-	-	gi|907089990|gb|KNC96478.1|/1.5456e-149/succinate-semialdehyde dehydrogenase [Spizellomyces punctatus DAOM BR117]
lcl|NC_012559.1_cds_WP_012696794.1_1175	744	686	643	132.02	104.63	-0.33546	Down	2.20386e-05	4.65527e-05	[locus_tag=LHK_RS06075] [protein=oxidoreductase] [protein_id=WP_012696794.1] [location=complement(1279836..1280579)]	K16066|1|2e-20|99.8|mgl:MGL_0186|3-hydroxy acid dehydrogenase / malonic semialdehyde reductase [EC:1.1.1.381 1.1.1.-]	-	-	-	gi|701780621|gb|KGQ13912.1|/1.39619e-49/putative oxidoreductase [Beauveria bassiana D1-5]
lcl|NC_012559.1_cds_WP_051189909.1_520	2307	785	736	47.08	37.32	-0.335165	Down	5.79506e-06	1.28799e-05	[locus_tag=LHK_RS02670] [protein=hypothetical protein] [protein_id=WP_051189909.1] [location=532236..534542]	K19691|1|1e-07|59.7|wic:J056_004255|osomolarity two-component system, sensor histidine kinase NIK1 [EC:2.7.13.3]	-	-	-	gi|701768576|gb|KGQ03871.1|/5.31117e-60/Methyl-accepting chemotaxis protein II [Beauveria bassiana D1-5]
lcl|NC_012559.1_cds_WP_012695708.1_203	1161	2498.99	2343	302.59	239.87	-0.335112	Down	6.84798e-16	2.74678e-15	[locus_tag=LHK_RS01020] [protein=acyl-CoA dehydrogenase] [protein_id=WP_012695708.1] [location=210172..211332]	K00249|1|1e-70|267|pfp:PFL1_00924|acyl-CoA dehydrogenase [EC:1.3.8.7]	-	-	-	gi|575476632|ref|XP_006677610.1|/8.63487e-118/hypothetical protein BATDEDRAFT_86757 [Batrachochytrium dendrobatidis JAM81]
lcl|NC_012559.1_cds_WP_012695696.1_191	1794	560	525	43.38	34.39	-0.335041	Down	0.000127642	0.000253359	[locus_tag=LHK_RS00960] [protein=signal transduction histidine kinase] [protein_id=WP_012695696.1] [location=complement(195646..197439)]	K19692|1|9e-07|56.2|act:ACLA_083970|osomolarity two-component system, sensor histidine kinase TcsA [EC:2.7.13.3]	-	-	-	gi|701777413|gb|KGQ11123.1|/1.35991e-12/Fumarate hydratase class I, aerobic [Beauveria bassiana D1-5]
lcl|NC_012559.1_cds_WP_012698383.1_2611	744	2749	2580	529.04	419.81	-0.33364	Down	2.96294e-17	1.25083e-16	[locus_tag=LHK_RS13470] [protein=cytochrome c] [protein_id=WP_012698383.1] [location=2853697..2854440]	-	-	-	-	-
lcl|NC_012559.1_cds_WP_012695523.1_30	1044	198	186	26.76	21.25	-0.332615	Down	0.0237716	0.0352677	[locus_tag=LHK_RS00150] [protein=twitching motility protein PilT] [protein_id=WP_012695523.1] [location=complement(28126..29169)]	-	-	-	-	gi|484855118|gb|EOB13095.1|/1.73712e-26/General secretion pathway protein E [Nosema bombycis CQ1]
lcl|NC_012559.1_cds_WP_041825700.1_2281	1329	1869.99	1757	196.99	156.5	-0.33196	Down	4.54406e-12	1.49033e-11	[locus_tag=LHK_RS11705] [protein=hypothetical protein] [protein_id=WP_041825700.1] [location=2458770..2460098]	-	-	-	-	gi|701779709|gb|KGQ13090.1|/3.98352e-08/Methyl-accepting chemotaxis serine transducer [Beauveria bassiana D1-5]
lcl|NC_012559.1_cds_WP_012696048.1_519	483	167	157	50.93	40.48	-0.331306	Down	0.03844	0.0549197	[locus_tag=LHK_RS02665] [protein=purine-binding chemotaxis protein] [protein_id=WP_012696048.1] [location=531698..532180]	-	-	-	-	gi|701768581|gb|KGQ03876.1|/3.23244e-35/Chemotaxis protein CheW [Beauveria bassiana D1-5]
lcl|NC_012559.1_cds_WP_012695559.1_65	1365	1088	1023	111.51	88.65	-0.330981	Down	1.32521e-07	3.36061e-07	[locus_tag=LHK_RS00325] [protein=transporter] [protein_id=WP_012695559.1] [location=complement(64516..65880)]	K05034|1|1e-26|121|vda:VDAG_03500|solute carrier family 6 (neurotransmitter transporter, GABA) member 1	-	-	-	gi|667734496|gb|KFA73893.1|/6.79286e-27/hypothetical protein S40288_00937 [Stachybotrys chartarum IBT 40288]
lcl|NC_012559.1_cds_WP_012695651.1_149	594	920.99	866	224.93	178.83	-0.330887	Down	1.37257e-06	3.22642e-06	[locus_tag=LHK_RS00750] [protein=hypothetical protein] [protein_id=WP_012695651.1] [location=complement(163369..163962)]	-	-	-	-	-
lcl|NC_012559.1_cds_WP_012696634.1_1041	1422	274	258	26.93	21.44	-0.328909	Down	0.00845794	0.0134583	[locus_tag=LHK_RS05390] [protein=tail sheath protein] [protein_id=WP_012696634.1] [location=complement(1119382..1120803)]	-	-	-	-	gi|909590150|gb|KNE87131.1|/4.48226e-29/phage tail sheath protein, partial [Puccinia striiformis f. sp. tritici PST-78]
lcl|NC_012559.1_cds_WP_012695809.1_298	1560	6108	5752	545.88	434.65	-0.32873	Down	2.09498e-35	1.63533e-34	[locus_tag=LHK_RS01550] [protein=polyphosphate:AMP phosphotransferase] [protein_id=WP_012695809.1] [location=complement(308755..310314)]	-	-	-	-	-
lcl|NC_012559.1_cds_WP_012696117.1_588	441	35	33	11.78	9.39	-0.327142	Down	0.34681	0.400783	[locus_tag=LHK_RS03010] [protein=hypothetical protein] [protein_id=WP_012696117.1] [location=complement(598771..599211)]	-	-	-	-	-
lcl|NC_012559.1_cds_WP_012698036.1_2277	354	1301	1227	557.93	444.9	-0.326603	Down	1.22411e-08	3.28243e-08	[locus_tag=LHK_RS11685] [protein=tRNA-binding protein] [protein_id=WP_012698036.1] [location=complement(2453617..2453970)]	-	-	-	-	gi|701780664|gb|KGQ13951.1|/4.69685e-09/Methionine--tRNA ligase [Beauveria bassiana D1-5]
lcl|NC_012559.1_cds_WP_012698574.1_2791	1167	1915	1807.02	230.64	184.01	-0.325859	Down	5.3519e-12	1.74147e-11	[locus_tag=LHK_RS14380] [protein=hemolysin D] [protein_id=WP_012698574.1] [location=complement(3043892..3045058)]	-	-	-	-	gi|701780278|gb|KGQ13608.1|/3.12457e-83/Multidrug resistance protein A [Beauveria bassiana D1-5]
lcl|NC_012559.1_cds_WP_012696818.1_1194	447	4766	4498	1580.83	1261.44	-0.325611	Down	1.59819e-27	9.66254e-27	[locus_tag=LHK_RS06170] [protein=cytochrome c class II] [protein_id=WP_012696818.1] [location=complement(1298703..1299149)]	-	-	-	-	-
lcl|NC_012559.1_cds_WP_012698421.1_2647	891	376	355	59.91	47.83	-0.324881	Down	0.00229126	0.00397811	[locus_tag=LHK_RS13655] [protein=membrane protein] [protein_id=WP_012698421.1] [location=complement(2889970..2890860)]	-	-	-	-	-
lcl|NC_012559.1_cds_WP_012697556.1_1850	609	918	867	218.33	174.34	-0.324607	Down	1.962e-06	4.55284e-06	[locus_tag=LHK_RS09480] [protein=heme ABC exporter, ATP-binding protein CcmA] [protein_id=WP_012697556.1] [location=1971607..1972215]	K05658|1|3e-12|72.0|mlr:MELLADRAFT_49384|ATP-binding cassette, subfamily B (MDR/TAP), member 1 [EC:3.6.3.44]	-	-	-	gi|701777680|gb|KGQ11358.1|/1.77097e-29/Cytochrome c biogenesis ATP-binding export protein CcmA [Beauveria bassiana D1-5]
lcl|NC_012559.1_cds_WP_012696639.1_1046	519	18	17	5.08	4.06	-0.323349	Down	0.50044	0.551264	[locus_tag=LHK_RS05415] [protein=N-acetylmuramoyl-L-alanine amidase] [protein_id=WP_012696639.1] [location=complement(1123092..1123610)]	-	-	-	-	-
lcl|NC_012559.1_cds_WP_012695689.1_184	360	1227	1163	516.43	413.87	-0.319395	Down	6.06798e-08	1.55926e-07	[locus_tag=LHK_RS00925] [protein=hypothetical protein] [protein_id=WP_012695689.1] [location=complement(189972..190331)]	-	-	-	-	-
lcl|NC_012559.1_cds_WP_012698526.1_2745	1281	2351	2229	257.22	206.19	-0.319028	Down	6.97428e-14	2.50901e-13	[locus_tag=LHK_RS14150] [protein=glutamate--cysteine ligase] [protein_id=WP_012698526.1] [location=2996742..2998022]	-	-	-	-	-
lcl|NC_012559.1_cds_WP_012697304.1_1627	843	493	468	83.23	66.8	-0.317256	Down	0.00064472	0.00119686	[locus_tag=LHK_RS08350] [protein=nicotinate-nucleotide diphosphorylase (carboxylating)] [protein_id=WP_012697304.1] [location=complement(1741676..1742518)]	K00767|1|9e-20|97.8|mgr:MGG_03028|nicotinate-nucleotide pyrophosphorylase (carboxylating) [EC:2.4.2.19]	-	-	-	gi|909149308|gb|KNE71856.1|/1.00366e-20/nicotinate-nucleotide diphosphorylase (carboxylating) [Allomyces macrogynus ATCC 38327]
lcl|NC_012559.1_cds_WP_012695611.1_114	408	217	206	79.53	63.84	-0.317039	Down	0.0235226	0.0349341	[locus_tag=LHK_RS00570] [protein=hypothetical protein] [protein_id=WP_012695611.1] [location=complement(121297..121704)]	-	-	-	-	-
lcl|NC_012559.1_cds_WP_052292600.1_2472	852	357	339	59.61	47.86	-0.316734	Down	0.0037288	0.00628191	[locus_tag=LHK_RS12725] [protein=hypothetical protein] [protein_id=WP_052292600.1] [location=complement(2672369..2673220)]	K00329|1|1e-07|57.4|mrr:Moror_381|NADH dehydrogenase [EC:1.6.5.3];K00356|1|1e-07|57.4|mrr:Moror_381|NADH dehydrogenase [EC:1.6.99.3]	-	-	-	gi|961960875|gb|KTB35331.1|/4.93384e-07/hypothetical protein WG66_11929 [Moniliophthora roreri]
lcl|NC_012559.1_cds_WP_012698273.1_2516	456	3083	2929	1000.65	803.8	-0.316029	Down	1.895e-17	8.07049e-17	[locus_tag=LHK_RS12950] [protein=inosine-5-monophosphate dehydrogenase] [protein_id=WP_012698273.1] [location=2732220..2732675]	-	-	-	-	gi|701766325|gb|KGQ02345.1|/5.18913e-29/CBS domain-containing protein CBSX3 [Beauveria bassiana D1-5]
lcl|NC_012559.1_cds_WP_012697705.1_1986	1572	1144	1086.99	101.44	81.5	-0.315755	Down	2.0355e-07	5.04692e-07	[locus_tag=LHK_RS10155] [protein=aminobenzoyl-glutamate transporter] [protein_id=WP_012697705.1] [location=2117813..2119384]	-	-	-	-	-
lcl|NC_012559.1_cds_WP_012697318.1_1641	399	4232	4022	1589.57	1277.3	-0.315539	Down	2.68606e-23	1.41433e-22	[locus_tag=LHK_RS08420] [protein=hypothetical protein] [protein_id=WP_012697318.1] [location=complement(1755458..1755856)]	-	-	-	-	-
lcl|NC_012559.1_cds_WP_012698355.1_2586	417	1179	1121	421.89	339.17	-0.314858	Down	1.61459e-07	4.06595e-07	[locus_tag=LHK_RS13325] [protein=(R)-hydratase] [protein_id=WP_012698355.1] [location=2817381..2817797]	-	-	-	-	-
lcl|NC_012559.1_cds_WP_051189848.1_2782	180	309	294	293.19	235.86	-0.313905	Down	0.00746006	0.0120358	[locus_tag=LHK_RS14335] [protein=DUF3460 domain-containing protein] [protein_id=WP_051189848.1] [location=3034084..3034263]	-	-	-	-	-
lcl|NC_012559.1_cds_WP_012698649.1_2857	1581	2537	2415	223.65	180.01	-0.313166	Down	2.07938e-14	7.76016e-14	[gene=purH] [locus_tag=LHK_RS14730] [protein=bifunctional phosphoribosylaminoimidazolecarboxamide formyltransferase/inosine monophosphate cyclohydrolase] [protein_id=WP_012698649.1] [location=3113933..3115513]	K00602|1|4e-67|256|hir:HETIRDRAFT_387448|phosphoribosylaminoimidazolecarboxamide formyltransferase / IMP cyclohydrolase [EC:2.1.2.3 3.5.4.10]	-	-	-	gi|402223527|gb|EJU03591.1|/9.93449e-73/bifunctional purine biosynthesis protein ade10 [Dacryopinax sp. DJM-731 SS1]
lcl|NC_012559.1_cds_WP_012695521.1_28	729	3269	3113	642.74	517.51	-0.312649	Down	4.5532e-18	1.98287e-17	[locus_tag=LHK_RS00140] [protein=arginine ABC transporter ATP-binding protein] [protein_id=WP_012695521.1] [location=26104..26832]	K05658|1|8e-22|104|npa:UCRNP2_9943|ATP-binding cassette, subfamily B (MDR/TAP), member 1 [EC:3.6.3.44]	-	-	-	gi|701777602|gb|KGQ11291.1|/1.01154e-89/Glutamate/aspartate transport ATP-binding protein GltL [Beauveria bassiana D1-5]
lcl|NC_012559.1_cds_WP_012696999.1_1359	339	21	20	9.45	7.61	-0.312418	Down	0.48291	0.533374	[locus_tag=LHK_RS06990] [protein=hypothetical protein] [protein_id=WP_012696999.1] [location=complement(1476948..1477286)]	-	-	-	-	-
lcl|NC_012559.1_cds_WP_012697450.1_1755	984	928	884	133.36	107.41	-0.312198	Down	4.01608e-06	9.05103e-06	[locus_tag=LHK_RS08985] [protein=paraslipin] [protein_id=WP_012697450.1] [location=1883579..1884562]	K11293|1|2e-58|226|ure:UREG_03461|protein HIRA/HIR1	-	-	-	gi|672827370|gb|KFH72260.1|/1.46428e-72/hypothetical protein MVEG_02551 [Mortierella verticillata NRRL 6337]
lcl|NC_012559.1_cds_WP_012696038.1_509	1224	950	905	108.93	87.74	-0.312095	Down	3.103e-06	7.07025e-06	[locus_tag=LHK_RS02615] [protein=hypothetical protein] [protein_id=WP_012696038.1] [location=complement(520045..521268)]	-	-	-	-	-
lcl|NC_012559.1_cds_WP_012696159.1_627	1413	4243	4044	419.7	338.22	-0.311396	Down	8.07824e-23	4.18508e-22	[locus_tag=LHK_RS03205] [protein=adenosylhomocysteinase] [protein_id=WP_012696159.1] [location=644163..645575]	K01251|1|3e-147|522|tms:TREMEDRAFT_57221|adenosylhomocysteinase [EC:3.3.1.1]	-	-	-	gi|1001611627|gb|KXS15396.1|/8.64454e-150/adenosylhomocysteinase [Gonapodya prolifera JEL478]
lcl|NC_012559.1_cds_WP_012697980.1_2226	549	321	306	85.28	68.74	-0.311058	Down	0.00684284	0.0110709	[locus_tag=LHK_RS11395] [protein=cytochrome b] [protein_id=WP_012697980.1] [location=2392907..2393455]	-	-	-	-	gi|701779900|gb|KGQ13261.1|/3.1363e-10/putative cytochrome b561 [Beauveria bassiana D1-5]
lcl|NC_012559.1_cds_WP_012695613.1_116	1125	495	472	61.92	49.92	-0.310788	Down	0.00079833	0.00145773	[locus_tag=LHK_RS00580] [protein=peptidase M20] [protein_id=WP_012695613.1] [location=complement(123759..124883)]	K01438|1|1e-10|68.2|pte:PTT_05644|acetylornithine deacetylase [EC:3.5.1.16]	-	-	-	gi|701780230|gb|KGQ13563.1|/4.27264e-98/putative sugar kinase YgcE [Beauveria bassiana D1-5]
lcl|NC_012559.1_cds_WP_012695997.1_469	558	443	423	115.66	93.38	-0.308705	Down	0.00161442	0.00285257	[locus_tag=LHK_RS02410] [protein=hypothetical protein] [protein_id=WP_012695997.1] [location=477249..477806]	-	-	-	-	-
lcl|NC_012559.1_cds_WP_012696803.1_1183	612	378	361	89.43	72.21	-0.30856	Down	0.00360604	0.00608927	[locus_tag=LHK_RS06115] [protein=TetR family transcriptional regulator] [protein_id=WP_012696803.1] [location=1286435..1287046]	-	-	-	-	-
lcl|NC_012559.1_cds_WP_012696289.1_739	588	4261	4075	1051.98	850.63	-0.306504	Down	2.81012e-22	1.43025e-21	[locus_tag=LHK_RS03785] [protein=sulfate ABC transporter substrate-binding protein] [protein_id=WP_012696289.1] [location=complement(771408..771995)]	-	-	-	-	gi|701779630|gb|KGQ13022.1|/2.20958e-79/Formate dehydrogenase-O major subunit [Beauveria bassiana D1-5]
lcl|NC_012559.1_cds_WP_012696054.1_525	240	7994	7651	5348.63	4328.27	-0.305379	Down	4.5445e-40	4.0495e-39	[locus_tag=LHK_RS02695] [protein=acyl carrier protein] [protein_id=WP_012696054.1] [location=complement(538570..538809)]	K03955|1|5e-07|53.1|mgl:MGL_3405|NADH dehydrogenase (ubiquinone) 1 alpha/beta subcomplex 1	-	-	-	gi|701777844|gb|KGQ11509.1|/2.29946e-16/3-oxoacyl-[acyl-carrier-protein] synthase 2 [Beauveria bassiana D1-5]
lcl|NC_012559.1_cds_WP_012696224.1_683	276	850	814	483.23	391.27	-0.304546	Down	1.63014e-05	3.48663e-05	[locus_tag=LHK_RS03495] [protein=Barstar domain containing protein] [protein_id=WP_012696224.1] [location=complement(714297..714572)]	-	-	-	-	-
lcl|NC_012559.1_cds_WP_012698367.1_2598	381	548	525	216.59	175.44	-0.303989	Down	0.000549746	0.00102714	[locus_tag=LHK_RS13385] [protein=invasion protein] [protein_id=WP_012698367.1] [location=2837184..2837564]	-	-	-	-	-
lcl|NC_012559.1_cds_WP_012698253.1_2498	1389	4818.97	4619.99	485.13	393.25	-0.302925	Down	1.80383e-24	9.9125e-24	[locus_tag=LHK_RS12860] [protein=peptide ABC transporter] [protein_id=WP_012698253.1] [location=2704179..2705567]	K03305|1|3e-14|80.5|ecu:ECU11_1050|proton-dependent oligopeptide transporter, POT family	-	-	-	gi|701779799|gb|KGQ13170.1|/8.17561e-28/Dipeptide and tripeptide permease A [Beauveria bassiana D1-5]
lcl|NC_012559.1_cds_WP_012696644.1_1051	2040	509	487.96	34.59	28.04	-0.302869	Down	0.000808974	0.00147345	[locus_tag=LHK_RS05440] [protein=transposase] [protein_id=WP_012696644.1] [location=complement(1126727..1128766)]	-	-	-	-	-
lcl|NC_012559.1_cds_WP_012696076.1_547	369	3769	3614	1543.4	1251.29	-0.302696	Down	1.84374e-19	8.50234e-19	[locus_tag=LHK_RS02805] [protein=thiol reductase thioredoxin] [protein_id=WP_012696076.1] [location=complement(556530..556898)]	K03671|1|6e-18|89.4|psq:PUNSTDRAFT_49094|thioredoxin 1	-	-	-	gi|701780355|gb|KGQ13675.1|/6.03729e-17/Thioredoxin-2 [Beauveria bassiana D1-5]
lcl|NC_012559.1_cds_WP_012696390.1_827	219	25.62	24.58	19.11	15.5	-0.30206	Down	0.460438	0.511873	[locus_tag=LHK_RS04310] [protein=hypothetical protein] [protein_id=WP_012696390.1] [location=870293..870511]	-	-	-	-	-
lcl|NC_012559.1_cds_WP_041825800.1_311	765	173	165.98	32.33	26.23	-0.301656	Down	0.0474608	0.0665923	[locus_tag=LHK_RS01615] [protein=ABC transporter permease] [protein_id=WP_041825800.1] [location=complement(320868..321632)]	-	-	-	-	gi|701777721|gb|KGQ11394.1|/2.44009e-12/Putrescine transport system permease protein PotI [Beauveria bassiana D1-5]
lcl|NC_012559.1_cds_WP_012695612.1_115	1869	1513	1451.99	112.42	91.22	-0.301477	Down	1.11036e-08	2.98847e-08	[gene=trkD] [locus_tag=LHK_RS00575] [protein=potassium transporter Kup] [protein_id=WP_012695612.1] [location=121889..123757]	K03549|1|6e-62|239|pte:PTT_17905|KUP system potassium uptake protein	-	-	-	gi|701779881|gb|KGQ13244.1|/3.2084e-113/putative potassium transport system protein kup 1 [Beauveria bassiana D1-5]
lcl|NC_012559.1_cds_WP_027824260.1_2571	960	953	914.99	140.51	114.06	-0.30088	Down	5.80626e-06	1.28949e-05	[locus_tag=LHK_RS13250] [protein=hypothetical protein] [protein_id=WP_027824260.1] [location=complement(2798494..2799453)]	-	-	-	-	-
lcl|NC_012559.1_cds_WP_012697898.1_2158	936	355.12	341.43	53.75	43.7	-0.298631	Down	0.0059835	0.00977339	[locus_tag=LHK_RS11060] [protein=fused signal transduction protein/response regulator] [protein_id=WP_012697898.1] [location=2322788..2323723]	K11233|1|2e-06|53.5|adl:AURDEDRAFT_133715|osomolarity two-component system, response regulator SSK1	-	-	-	gi|701768581|gb|KGQ03876.1|/2.51502e-10/Chemotaxis protein CheW [Beauveria bassiana D1-5]
lcl|NC_012559.1_cds_WP_012695854.1_336	2331	18956	18232	1124.87	914.76	-0.298293	Down	1.40268e-88	2.47693e-87	[gene=clpA] [locus_tag=LHK_RS01740] [protein=ATP-dependent Clp protease ATP-binding subunit ClpA] [protein_id=WP_012695854.1] [location=complement(345275..347605)]	K03695|1|6e-139|495|tml:GSTUM_00009533001|ATP-dependent Clp protease ATP-binding subunit ClpB	-	-	-	gi|701777704|gb|KGQ11377.1|/0/ATP-dependent Clp protease ATP-binding subunit ClpA [Beauveria bassiana D1-5]
lcl|NC_012559.1_cds_1690	1067	394	379	52.06	42.34	-0.298154	Down	0.00401722	0.00672867	[locus_tag=LHK_RS08660] [protein=histidine kinase] [pseudo=true] [exception=annotated by transcript or proteomic data] [location=1811098..1812164]	K11231|1|5e-06|52.8|clu:CLUG_03055|osomolarity two-component system, sensor histidine kinase SLN1 [EC:2.7.13.3]	-	-	-	gi|701777306|gb|KGQ11036.1|/8.85177e-51/Nitrogen regulation protein NR(I) [Beauveria bassiana D1-5]
lcl|NC_012559.1_cds_WP_012695700.1_195	1986	2481	2391	173.28	141.19	-0.295467	Down	8.47262e-13	2.89348e-12	[locus_tag=LHK_RS00980] [protein=long-chain-fatty-acid--CoA ligase] [protein_id=WP_012695700.1] [location=200292..202277]	K01897|1|1e-36|155|maw:MAC_09442|long-chain acyl-CoA synthetase [EC:6.2.1.3]	-	-	-	gi|595482468|gb|EXX70141.1|/1.43038e-42/medium-chain fatty acid-CoA ligase FAA2 [Rhizophagus irregularis DAOM 197198w]
lcl|NC_012559.1_cds_WP_012696733.1_1128	2169	1110.94	1072	70.93	57.87	-0.29358	Down	2.15436e-06	4.99122e-06	[locus_tag=LHK_RS05835] [protein=ABC transporter] [protein_id=WP_012696733.1] [location=1216944..1219112]	K02021|1|6e-45|183|maj:MAA_03677|putative ABC transport system ATP-binding protein;K05663|2|6e-45|183|kla:KLLA0A10131g|mitochondrial ABC transporter ATM	-	-	-	gi|701771264|gb|KGQ06085.1|/8.58605e-97/Exotoxin translocation ATP-binding protein PaxB [Beauveria bassiana D1-5]
lcl|NC_012559.1_cds_WP_012698135.1_2388	321	57	55	27.28	22.26	-0.29339	Down	0.27885	0.328807	[locus_tag=LHK_RS12270] [protein=hypothetical protein] [protein_id=WP_012698135.1] [location=2563620..2563940]	-	-	-	-	-
lcl|NC_012559.1_cds_WP_012698420.1_2646	405	265	256	97.92	79.98	-0.291964	Down	0.0206718	0.0308585	[locus_tag=LHK_RS13650] [protein=4-carboxymuconolactone decarboxylase] [protein_id=WP_012698420.1] [location=complement(2889555..2889959)]	K01607|1|2e-25|114|act:ACLA_025290|4-carboxymuconolactone decarboxylase [EC:4.1.1.44]	-	-	-	gi|1001609515|gb|KXS13302.1|/9.93942e-28/4-carboxymuconolactone decarboxylase [Gonapodya prolifera JEL478]
lcl|NC_012559.1_cds_WP_012695541.1_48	1176	445	429.93	53.17	43.44	-0.291588	Down	0.00247574	0.00428044	[locus_tag=LHK_RS00240] [protein=MFS transporter] [protein_id=WP_012695541.1] [location=45175..46350]	-	-	-	-	gi|758347933|dbj|GAN09763.1|/5.27239e-46/MFS transporter [Mucor ambiguus]
lcl|NC_012559.1_cds_WP_012697405.1_1717	1017	2840.99	2746	394.52	322.41	-0.291202	Down	4.8299e-14	1.76164e-13	[locus_tag=LHK_RS08795] [protein=transcriptional regulator] [protein_id=WP_012697405.1] [location=1840715..1841731]	-	-	-	-	gi|701780475|gb|KGQ13786.1|/1.98532e-19/HTH-type transcriptional regulator glxA [Beauveria bassiana D1-5]
lcl|NC_012559.1_cds_WP_012695841.1_324	654	2612	3601	575.94	471.35	-0.291147	Down	2.32844e-09	6.56588e-09	[locus_tag=LHK_RS01680] [protein=transcriptional regulator] [protein_id=WP_012695841.1] [location=334420..335073]	-	-	-	-	gi|701779776|gb|KGQ13147.1|/1.24717e-42/Universal stress protein E [Beauveria bassiana D1-5]
lcl|NC_012559.1_cds_WP_012696847.1_1218	534	2483	2403	679.56	556.06	-0.28936	Down	2.27094e-12	7.55936e-12	[locus_tag=LHK_RS06285] [protein=inorganic pyrophosphatase] [protein_id=WP_012696847.1] [location=1318483..1319016]	K01507|1|3e-07|55.1|ppa:PAS_chr1-3_0070|inorganic pyrophosphatase [EC:3.6.1.1]	-	-	-	gi|972136561|gb|KUI63387.1|/1.41342e-25/Inorganic pyrophosphatase [Valsa mali]
lcl|NC_012559.1_cds_WP_012698656.1_2863	240	382	370	255.59	209.31	-0.28819	Down	0.00608796	0.00992721	[locus_tag=LHK_RS14775] [protein=hypothetical protein] [protein_id=WP_012698656.1] [location=complement(3120482..3120721)]	-	-	-	-	-
lcl|NC_012559.1_cds_WP_012696291.1_741	1224	6690	6480	767.07	628.21	-0.288111	Down	1.86526e-30	1.23048e-29	[locus_tag=LHK_RS03795] [protein=aspartate kinase] [protein_id=WP_012696291.1] [location=773299..774522]	K00928|1|4e-30|132|cdu:CD36_45140|aspartate kinase [EC:2.7.2.4]	-	-	-	gi|584393073|emb|CDK26328.1|/8.6847e-31/unnamed protein product [Kuraishia capsulata CBS 1993]
lcl|NC_012559.1_cds_WP_012698479.1_2703	462	1570	1521	502.39	411.52	-0.287845	Down	2.81864e-08	7.41397e-08	[locus_tag=LHK_RS13940] [protein=hypothetical protein] [protein_id=WP_012698479.1] [location=2951887..2952348]	-	-	-	-	-
lcl|NC_012559.1_cds_WP_012695962.1_441	381	290.98	281.89	115	94.2	-0.287835	Down	0.0170292	0.0257662	[locus_tag=LHK_RS02270] [protein=integron gene cassette protein] [protein_id=WP_012695962.1] [location=complement(444405..444785)]	-	-	-	-	-
lcl|NC_012559.1_cds_WP_012696153.1_621	753	161	156	30.6	25.07	-0.28757	Down	0.0751752	0.10079	[locus_tag=LHK_RS03175] [protein=glycerophosphodiester phosphodiesterase] [protein_id=WP_012696153.1] [location=complement(636135..636887)]	K18694|1|1e-08|60.8|psq:PUNSTDRAFT_119452|phosphatidylglycerol phospholipase C [EC:3.1.4.-]	-	-	-	gi|701780085|gb|KGQ13432.1|/8.90858e-36/Glycerophosphoryl diester phosphodiesterase [Beauveria bassiana D1-5]
lcl|NC_012559.1_cds_2069	1405	1016.94	985.45	101.18	82.9	-0.28748	Down	8.52078e-06	1.87367e-05	[gene=thiH] [locus_tag=LHK_RS10600] [protein=[FeFe] hydrogenase H-cluster radical SAM maturase HydG] [pseudo=true] [exception=annotated by transcript or proteomic data] [location=complement(2219123..2220527)]	-	-	-	-	-
lcl|NC_012559.1_cds_WP_012695870.1_351	285	17.95	17.41	9.83	8.06	-0.286412	Down	0.616754	0.662016	[locus_tag=LHK_RS01815] [protein=hypothetical protein] [protein_id=WP_012695870.1] [location=complement(361329..361613)]	-	-	-	-	-
lcl|NC_012559.1_cds_WP_012697761.1_2037	303	637	618	325.45	266.96	-0.285812	Down	0.00044213	0.000833057	[locus_tag=LHK_RS10415] [protein=chorismate mutase] [protein_id=WP_012697761.1] [location=2177636..2177938]	-	-	-	-	-
lcl|NC_012559.1_cds_WP_012698650.1_2858	621	673	653	156.77	128.61	-0.285647	Down	0.00030685	0.000588892	[locus_tag=LHK_RS14735] [protein=phospholipid:lipid A palmitoyltransferase] [protein_id=WP_012698650.1] [location=3115578..3116198]	-	-	-	-	gi|701777580|gb|KGQ11271.1|/2.02077e-44/Cation efflux system protein CusA [Beauveria bassiana D1-5]
lcl|NC_012559.1_cds_WP_012697676.1_1958	882	1419	1378	228.51	187.63	-0.284367	Down	1.80248e-07	4.51556e-07	[locus_tag=LHK_RS10015] [protein=flagellar motor protein MotB] [protein_id=WP_012697676.1] [location=complement(2092591..2093472)]	-	-	-	-	gi|701768582|gb|KGQ03877.1|/4.06302e-60/Chemotaxis protein CheA [Beauveria bassiana D1-5]
lcl|NC_012559.1_cds_WP_012695665.1_161	201	427	414.99	353.43	290.42	-0.283284	Down	0.0039007	0.00654486	[locus_tag=LHK_RS00810] [protein=hypothetical protein] [protein_id=WP_012695665.1] [location=complement(174911..175111)]	-	-	-	-	-
lcl|NC_012559.1_cds_WP_012695861.1_342	429	3455	3366	1198.54	987.27	-0.279761	Down	1.09644e-15	4.36165e-15	[locus_tag=LHK_RS01770] [protein=hypothetical protein] [protein_id=WP_012695861.1] [location=complement(352680..353108)]	-	-	-	-	-
lcl|NC_012559.1_cds_WP_012698191.1_2436	864	216	211	35.54	29.35	-0.276083	Down	0.0476604	0.0668076	[locus_tag=LHK_RS12515] [protein=binding-protein-dependent transport systems inner membrane component] [protein_id=WP_012698191.1] [location=complement(2624924..2625787)]	-	-	-	-	gi|472240334|gb|EMR85106.1|/3.26156e-06/putative carbohydrate-binding module family 18 protein [Botrytis cinerea BcDW1]
lcl|NC_012559.1_cds_WP_012696025.1_496	1461	3046	2977	291.15	240.59	-0.275186	Down	1.27645e-13	4.54686e-13	[locus_tag=LHK_RS02550] [protein=NADH-quinone oxidoreductase subunit N] [protein_id=WP_012696025.1] [location=508141..509601]	K03879|1|7e-47|189|uma:UsmafMp03|NADH-ubiquinone oxidoreductase chain 2 [EC:1.6.5.3]	GO:0044464	-	-	gi|508078586|emb|CCO62227.1|/3.91438e-52/NADH dehydrogenase subunit 2 (mitochondrion) [Rhodotorula taiwanensis RS1]
lcl|NC_012559.1_cds_WP_012696043.1_514	942	3520.52	3445.16	529.37	438.01	-0.273313	Down	2.58698e-15	1.00698e-14	[locus_tag=LHK_RS02640] [protein=fused signal transduction protein/response regulator] [protein_id=WP_012696043.1] [location=complement(525668..526609)]	-	-	-	GO:0009987//cellular process	gi|384483388|gb|EIE75568.1|/4.48932e-07/hypothetical protein RO3G_00272 [Rhizopus delemar RA 99-880]
lcl|NC_012559.1_cds_WP_012698377.1_2606	300	2393	2346	1236.53	1024.96	-0.27073	Down	1.00724e-10	3.06728e-10	[locus_tag=LHK_RS13425] [protein=hypothetical protein] [protein_id=WP_012698377.1] [location=2848090..2848389]	-	-	-	-	gi|701780143|gb|KGQ13484.1|/6.19548e-06/Uncharacterized protein yqiC [Beauveria bassiana D1-5]
lcl|NC_012559.1_cds_WP_012697426.1_1736	711	206	202	41.58	34.48	-0.27013	Down	0.0577632	0.0794313	[locus_tag=LHK_RS08890] [protein=cobalt ABC transporter permease] [protein_id=WP_012697426.1] [location=1859088..1859798]	-	-	-	-	-
lcl|NC_012559.1_cds_WP_012698518.1_2738	1131	523	513	65.06	53.96	-0.26988	Down	0.00256112	0.00441751	[locus_tag=LHK_RS14115] [protein=serine/threonine protein kinase] [protein_id=WP_012698518.1] [location=complement(2990174..2991304)]	K00613|1|3e-44|179|fpu:FPSE_05438|glycine amidinotransferase [EC:2.1.4.1]	-	-	-	gi|685859597|ref|XP_009256831.1|/3.01049e-43/hypothetical protein FPSE_05438 [Fusarium pseudograminearum CS3096]
lcl|NC_012559.1_cds_WP_012696184.1_651	741	2877	2823	556.03	461.31	-0.269426	Down	1.69499e-12	5.67478e-12	[locus_tag=LHK_RS03325] [protein=beta-ketoacyl-ACP reductase] [protein_id=WP_012696184.1] [location=671764..672504]	K00059|1|3e-39|162|cput:CONPUDRAFT_140781|3-oxoacyl-[acyl-carrier protein] reductase [EC:1.1.1.100];K14729|3|9e-39|160|cpw:CPC735_062840|multifunctional beta-oxidation protein [EC:4.2.1.- 1.1.1.-]	-	-	-	gi|671382260|ref|XP_008721019.1|/4.16788e-46/hypothetical protein HMPREF1541_08478 [Cyphellophora europaea CBS 101466]
lcl|NC_012559.1_cds_855	1030	108	105.94	14.8	12.28	-0.269287	Down	0.151227	0.190747	[locus_tag=LHK_RS04450] [protein=peptide ABC transporter permease] [pseudo=true] [exception=annotated by transcript or proteomic data] [location=899849..900878]	-	-	-	-	gi|701779667|gb|KGQ13055.1|/1.86846e-65/Dipeptide transport ATP-binding protein DppF [Beauveria bassiana D1-5]
lcl|NC_012559.1_cds_WP_012697014.1_1374	324	54	53	25.57	21.22	-0.269028	Down	0.33151	0.385254	[locus_tag=LHK_RS07065] [protein=hypothetical protein] [protein_id=WP_012697014.1] [location=1486628..1486951]	-	-	-	-	-
lcl|NC_012559.1_cds_WP_012698175.1_2423	1437	4806.1	4718.01	467.25	387.83	-0.26877	Down	9.07534e-20	4.25278e-19	[locus_tag=LHK_RS12450] [protein=arginine-ornithine antiporter] [protein_id=WP_012698175.1] [location=complement(2601431..2602867)]	-	-	-	-	gi|701780122|gb|KGQ13465.1|/2.12676e-119/Ornithine carbamoyltransferase, catabolic [Beauveria bassiana D1-5]
lcl|NC_012559.1_cds_WP_012695934.1_415	1308	779	765	83.42	69.26	-0.268371	Down	0.000253946	0.000491268	[locus_tag=LHK_RS02135] [protein=nitrate ABC transporter ATP-binding protein] [protein_id=WP_012695934.1] [location=complement(415268..416575)]	K05658|1|2e-17|91.3|val:VDBG_09583|ATP-binding cassette, subfamily B (MDR/TAP), member 1 [EC:3.6.3.44]	-	-	-	gi|701780151|gb|KGQ13492.1|/6.15645e-38/Taurine-binding periplasmic protein [Beauveria bassiana D1-5]
lcl|NC_012559.1_cds_WP_012696282.1_732	894	1153.99	1134	183.24	152.24	-0.267387	Down	1.00838e-05	2.1957e-05	[locus_tag=LHK_RS03750] [protein=transcriptional regulator ArgP] [protein_id=WP_012696282.1] [location=763822..764715]	-	-	-	-	-
lcl|NC_012559.1_cds_WP_012696597.1_1016	1758	1253	1234	99.1	82.52	-0.264141	Down	4.85502e-06	1.08489e-05	[locus_tag=LHK_RS05270] [protein=hypothetical protein] [protein_id=WP_012696597.1] [location=complement(1085755..1087512)]	-	-	-	-	gi|750939545|gb|KIJ97562.1|/1.36399e-25/hypothetical protein K443DRAFT_105471 [Laccaria amethystina LaAM-08-1]
lcl|NC_012559.1_cds_WP_041825741.1_2483	489	1521	1498	457.67	381.11	-0.2641	Down	4.78408e-07	1.16036e-06	[locus_tag=LHK_RS12780] [protein=hypothetical protein] [protein_id=WP_041825741.1] [location=complement(2687932..2688420)]	-	-	-	-	-
lcl|NC_012559.1_cds_WP_012695512.1_20	1254	1848	1822	206.67	172.28	-0.262574	Down	3.41776e-08	8.92501e-08	[locus_tag=LHK_RS00100] [protein=diaminopimelate decarboxylase] [protein_id=WP_012695512.1] [location=complement(19630..20883)]	K01581|1|5e-21|102|cim:CIMG_08778|ornithine decarboxylase [EC:4.1.1.17]	-	-	-	gi|930418243|ref|XP_014183394.1|/2.14277e-125/diaminopimelate decarboxylase [Trichosporon asahii var. asahii CBS 2479]
lcl|NC_012559.1_cds_WP_012696056.1_527	930	1844	1819	281	234.37	-0.261782	Down	3.85008e-08	1.00178e-07	[locus_tag=LHK_RS02705] [protein=malonyl CoA-acyl carrier protein transacylase] [protein_id=WP_012696056.1] [location=complement(539724..540653)]	K00645|1|5e-16|85.5|spaa:SPAPADRAFT_59550|[acyl-carrier-protein] S-malonyltransferase [EC:2.3.1.39]	-	-	-	gi|701777844|gb|KGQ11509.1|/7.62351e-60/3-oxoacyl-[acyl-carrier-protein] synthase 2 [Beauveria bassiana D1-5]
lcl|NC_012559.1_cds_WP_012697901.1_2161	1770	1302.89	1285.78	102.34	85.39	-0.261231	Down	4.07452e-06	9.16846e-06	[locus_tag=LHK_RS11075] [protein=chemotaxis protein CheA] [protein_id=WP_012697901.1] [location=2325156..2326925]	-	-	-	-	gi|701768582|gb|KGQ03877.1|/2.73473e-74/Chemotaxis protein CheA [Beauveria bassiana D1-5]
lcl|NC_012559.1_cds_WP_012696125.1_595	435	639	631	218.33	182.29	-0.260275	Down	0.0012844	0.00230032	[locus_tag=LHK_RS15130] [protein=hypothetical protein] [protein_id=WP_012696125.1] [location=606436..606870]	-	-	-	-	-
lcl|NC_012559.1_cds_WP_012696093.1_564	939	904	892.98	136.38	113.91	-0.259738	Down	0.000120969	0.000240443	[gene=cysB] [locus_tag=LHK_RS02890] [protein=CysB family transcriptional regulator] [protein_id=WP_012696093.1] [location=complement(573761..574699)]	-	-	-	-	gi|701771229|gb|KGQ06059.1|/1.60177e-89/HTH-type transcriptional regulator CysB [Beauveria bassiana D1-5]
lcl|NC_012559.1_cds_WP_012696797.1_1177	507	74.59	73.68	21.58	18.03	-0.259295	Down	0.26885	0.318442	[locus_tag=LHK_RS06085] [protein=hypothetical protein] [protein_id=WP_012696797.1] [location=complement(1281302..1281808)]	-	-	-	-	-
lcl|NC_012559.1_cds_WP_012695697.1_192	1188	471	666	55.69	46.58	-0.257671	Down	0.00297054	0.00507234	[locus_tag=LHK_RS00965] [protein=acetyl-CoA acetyltransferase] [protein_id=WP_012695697.1] [location=complement(197504..198691)]	K00626|1|4e-76|285|cpw:CPC735_039190|acetyl-CoA C-acetyltransferase [EC:2.3.1.9]	-	GO:0003824//catalytic activity	-	gi|557728720|dbj|GAD92647.1|/1.88705e-75/acetyl-CoA acetyltransferase, putative [Byssochlamys spectabilis No. 5]
lcl|NC_012559.1_cds_WP_012696527.1_950	1065	6179	6115	818.01	684.47	-0.257131	Down	4.56454e-23	2.38608e-22	[locus_tag=LHK_RS04935] [protein=cobalamin (vitamin B12) biosynthesis CbiM protein] [protein_id=WP_012696527.1] [location=1009178..1010242]	-	-	-	-	-
lcl|NC_012559.1_cds_WP_012695751.1_245	267	3641	3604	2150.76	1800.01	-0.256842	Down	3.3327e-14	1.23263e-13	[locus_tag=LHK_RS01275] [protein=30S ribosomal protein S17] [protein_id=WP_012695751.1] [location=260243..260509]	K02949|1|4e-07|53.5|adl:AURDEDRAFT_109709|small subunit ribosomal protein S11e;K02961|2|4e-07|53.5|pco:PHACADRAFT_251008|small subunit ribosomal protein S17	-	-	-	gi|595444040|gb|EXX55347.1|/5.95038e-12/hypothetical protein RirG_226150 [Rhizophagus irregularis DAOM 197198w]
lcl|NC_012559.1_cds_WP_012697531.1_1826	552	1606	1590	424.19	355.08	-0.256567	Down	4.8417e-07	1.17237e-06	[locus_tag=LHK_RS09360] [protein=peptide deformylase] [protein_id=WP_012697531.1] [location=complement(1949374..1949925)]	-	-	-	-	gi|759251841|gb|KIW28507.1|/1.35631e-13/hypothetical protein PV07_08166 [Cladophialophora immunda]
lcl|NC_012559.1_cds_WP_012695662.1_159	540	321	318	86.81	72.71	-0.255707	Down	0.0248148	0.0367401	[locus_tag=LHK_RS00800] [protein=hypothetical protein] [protein_id=WP_012695662.1] [location=173325..173864]	K02258|1|1e-13|76.3|ppa:PAS_chr2-1_0226|cytochrome c oxidase assembly protein subunit 11	-	-	-	gi|254568012|ref|XP_002491116.1|/1.09106e-12/Mitochondrial inner membrane protein required for delivery of copper to the Cox1p subunit of cytochr [Komagataella phaffii GS115]
lcl|NC_012559.1_cds_WP_012696338.1_781	309	4078	4040	2037.62	1706.77	-0.255616	Down	1.34736e-15	5.30877e-15	[locus_tag=LHK_RS04030] [protein=trans-acting regulatory HvrA protein] [protein_id=WP_012696338.1] [location=825422..825730]	-	-	-	-	-
lcl|NC_012559.1_cds_WP_012698333.1_2567	1620	5075	5031	436.38	365.76	-0.254688	Down	6.5688e-19	2.94934e-18	[locus_tag=LHK_RS13230] [protein=electron transfer flavoprotein] [protein_id=WP_012698333.1] [location=complement(2792142..2793761)]	K00311|1|2e-180|633|cnb:CNBA4250|electron-transferring-flavoprotein dehydrogenase [EC:1.5.5.1]	-	-	-	gi|907091498|gb|KNC97740.1|/0/hypothetical protein SPPG_06742 [Spizellomyces punctatus DAOM BR117]
lcl|NC_012559.1_cds_WP_027823578.1_648	1140	6714.99	6658	828.54	694.59	-0.25441	Down	2.03456e-24	1.11382e-23	[locus_tag=LHK_RS03310] [protein=hypothetical protein] [protein_id=WP_027823578.1] [location=complement(667500..668639)]	-	-	-	-	gi|908387815|gb|KND88515.1|/8.6344e-06/hypothetical protein TOPH_06828, partial [Tolypocladium ophioglossoides CBS 100239]
lcl|NC_012559.1_cds_WP_012697325.1_1648	645	642	637	143.65	120.51	-0.253405	Down	0.00165893	0.0029223	[locus_tag=LHK_RS08455] [protein=hypothetical protein] [protein_id=WP_012697325.1] [location=complement(1762226..1762870)]	-	-	-	-	-
lcl|NC_012559.1_cds_WP_012698682.1_2888	2394	6769.98	6718	391	328.06	-0.253209	Down	2.1086e-24	1.15217e-23	[gene=gyrB] [locus_tag=LHK_RS14925] [protein=DNA gyrase subunit B] [protein_id=WP_012698682.1] [location=3148957..3151350]	K03164|1|8e-30|133|cnb:CNBA3470|DNA topoisomerase II [EC:5.99.1.3]	-	-	-	gi|701779598|gb|KGQ12990.1|/0/DNA gyrase subunit B [Beauveria bassiana D1-5]
lcl|NC_012559.1_cds_WP_012697224.1_1550	525	62.18	61.75	17.33	14.55	-0.252253	Down	0.304442	0.356949	[locus_tag=LHK_RS07965] [protein=hypothetical protein] [protein_id=WP_012697224.1] [location=complement(1673453..1673977)]	-	-	-	-	-
lcl|NC_012559.1_cds_WP_027823731.1_1017	1263	4571	4540	507.44	426.14	-0.25191	Down	7.26704e-17	3.01942e-16	[locus_tag=LHK_RS05275] [protein=hypothetical protein] [protein_id=WP_027823731.1] [location=complement(1088021..1089283)]	-	-	-	-	gi|701768576|gb|KGQ03871.1|/6.27556e-24/Methyl-accepting chemotaxis protein II [Beauveria bassiana D1-5]
lcl|NC_012559.1_cds_WP_012696511.1_935	612	165.99	165	39.27	33.01	-0.250524	Down	0.126208	0.161725	[locus_tag=LHK_RS04865] [protein=amino acid transporter LysE] [protein_id=WP_012696511.1] [location=993730..994341]	-	-	-	-	-
lcl|NC_012559.1_cds_WP_012698591.1_2805	759	1827	1818	344.31	289.68	-0.249248	Down	1.77962e-07	4.46602e-07	[locus_tag=LHK_RS14450] [protein=hemolysin] [protein_id=WP_012698591.1] [location=complement(3062122..3062880)]	-	-	-	-	-
lcl|NC_012559.1_cds_WP_012698387.1_2615	402	427	425	159.07	133.86	-0.248937	Down	0.0116601	0.0180479	[locus_tag=LHK_RS13490] [protein=PTS fructose transporter subunit IIA] [protein_id=WP_012698387.1] [location=2857798..2858199]	-	-	-	-	gi|701771164|gb|KGQ06012.1|/6.71692e-08/PTS system mannose-specific EIIAB component [Beauveria bassiana D1-5]
lcl|NC_012559.1_cds_WP_012697956.1_2203	864	1448.98	1443	238.42	200.75	-0.248105	Down	4.02292e-06	9.05939e-06	[locus_tag=LHK_RS11280] [protein=tartronate semialdehyde reductase] [protein_id=WP_012697956.1] [location=2371033..2371896]	K00020|1|1e-26|120|adl:AURDEDRAFT_110949|3-hydroxyisobutyrate dehydrogenase [EC:1.1.1.31]	-	-	-	gi|875282391|gb|KMU76118.1|/7.72338e-48/2-hydroxy-3-oxopropionate reductase [Coccidioides immitis RMSCC 3703]
lcl|NC_012559.1_cds_WP_012697997.1_2239	810	3010	2999	529.85	446.35	-0.247409	Down	2.8615e-11	8.99772e-11	[locus_tag=LHK_RS11460] [protein=septum site-determining protein MinD] [protein_id=WP_012697997.1] [location=2405569..2406378]	-	-	-	-	gi|701771177|gb|KGQ06021.1|/6.08896e-97/Septum site-determining protein MinD [Beauveria bassiana D1-5]
lcl|NC_012559.1_cds_WP_051189930.1_724	789	1207.89	1204	218.56	184.2	-0.246756	Down	2.833e-05	5.92801e-05	[locus_tag=LHK_RS03710] [protein=hypothetical protein] [protein_id=WP_051189930.1] [location=755515..756303]	K08726|1|6e-07|55.1|adl:AURDEDRAFT_80706|soluble epoxide hydrolase / lipid-phosphate phosphatase [EC:3.3.2.10 3.1.3.76];K13333|2|7e-06|51.6|pte:PTT_18581|lysophospholipase [EC:3.1.1.5]	-	-	-	gi|751351630|gb|KIL89352.1|/4.28363e-15/hypothetical protein FAVG1_07746 [Fusarium avenaceum]
lcl|NC_012559.1_cds_WP_012695606.1_109	2034	339	337.99	23.11	19.48	-0.246524	Down	0.0236312	0.0350774	[locus_tag=LHK_RS00545] [protein=methyl-accepting chemotaxis protein] [protein_id=WP_012695606.1] [location=complement(113875..115908)]	-	-	-	-	gi|701780747|gb|KGQ14022.1|/6.89665e-16/Methyl-accepting chemotaxis serine transducer [Beauveria bassiana D1-5]
lcl|NC_012559.1_cds_WP_012696486.1_915	1722	8652	8631.98	698.93	589.58	-0.24546	Down	3.9825e-29	2.54599e-28	[locus_tag=LHK_RS04750] [protein=arginine--tRNA ligase] [protein_id=WP_012696486.1] [location=complement(966105..967826)]	K01887|1|3e-70|266|sce:YDR341C|arginyl-tRNA synthetase [EC:6.1.1.19]	-	-	-	gi|907094416|gb|KND00160.1|/1.78865e-147/arginine-tRNA ligase [Spizellomyces punctatus DAOM BR117]
lcl|NC_012559.1_cds_WP_012696441.1_873	1077	5948	5935	778.34	656.66	-0.245254	Down	1.76591e-20	8.52348e-20	[locus_tag=LHK_RS04540] [protein=polyphosphate kinase 2] [protein_id=WP_012696441.1] [location=918765..919841]	-	-	-	-	-
lcl|NC_012559.1_cds_WP_012698408.1_2635	312	11514	11490	5690.46	4801.3	-0.24512	Down	4.64218e-38	3.85208e-37	[gene=rplU] [locus_tag=LHK_RS13595] [protein=50S ribosomal protein L21] [protein_id=WP_012698408.1] [location=2880623..2880934]	K02888|1|9e-09|58.9|mrr:Moror_17343|large subunit ribosomal protein L21	-	-	-	gi|909149690|gb|KNE72116.1|/1.91029e-10/ribosomal protein L21 [Allomyces macrogynus ATCC 38327]
lcl|NC_012559.1_cds_WP_012698474.1_2697	315	1525	1522	745.57	629.14	-0.244963	Down	2.7088e-06	6.21115e-06	[locus_tag=LHK_RS13910] [protein=hypothetical protein] [protein_id=WP_012698474.1] [location=complement(2945811..2946125)]	-	-	-	-	gi|336241169|ref|XP_003342786.1|/2.17994e-06/hypothetical protein SMAC_11008 [Sordaria macrospora k-hell]
lcl|NC_012559.1_cds_468	670	2204.99	2200.93	473.92	399.96	-0.244788	Down	1.74983e-08	4.65336e-08	[locus_tag=LHK_RS02405] [protein=phosphoserine phosphatase] [pseudo=true] [exception=annotated by transcript or proteomic data] [location=476554..477223]	-	-	-	-	gi|701780206|gb|KGQ13545.1|/1.17343e-22/hypothetical protein BBAD15_g651 [Beauveria bassiana D1-5]
lcl|NC_012559.1_cds_746	751	2.34	2.36	0.45	0.38	-0.243926	Down	0.84353	0.869037	[locus_tag=LHK_RS03825] [protein=transposase] [pseudo=true] [exception=annotated by transcript or proteomic data] [location=complement(782391..783141)]	-	-	-	-	gi|758344834|dbj|GAN11864.1|/8.81325e-44/transposase, partial [Mucor ambiguus]
lcl|NC_012559.1_cds_WP_012698173.1_2421	1230	45759	45730	5220.32	4411.02	-0.243026	Down	1.92971e-143	6.14114e-142	[locus_tag=LHK_RS12440] [protein=arginine deiminase] [protein_id=WP_012698173.1] [location=complement(2598344..2599573)]	-	-	-	-	gi|484853935|gb|EOB12249.1|/1.5176e-95/Arginine deiminase 2 [Nosema bombycis CQ1]
lcl|NC_012559.1_cds_WP_012698172.1_2420	1005	61236	61209	8608.95	7275.72	-0.242747	Down	7.5325e-191	2.98824e-189	[locus_tag=LHK_RS12435] [protein=ornithine carbamoyltransferase] [protein_id=WP_012698172.1] [location=complement(2597261..2598265)]	K00611|1|2e-47|190|spo:SPAC4G9.10|ornithine carbamoyltransferase [EC:2.1.3.3]	-	-	-	gi|701780122|gb|KGQ13465.1|/4.99307e-108/Ornithine carbamoyltransferase, catabolic [Beauveria bassiana D1-5]
lcl|NC_012559.1_cds_WP_041825447.1_447	186	90	90	81.97	69.3	-0.242241	Down	0.257828	0.306641	[locus_tag=LHK_RS02300] [protein=hypothetical protein] [protein_id=WP_041825447.1] [location=454599..454784]	-	-	-	-	-
lcl|NC_012559.1_cds_WP_041825584.1_1491	348	69	69	30.16	25.5	-0.242139	Down	0.32119	0.374011	[locus_tag=LHK_RS07655] [protein=hypothetical protein] [protein_id=WP_041825584.1] [location=1610768..1611115]	-	-	-	-	-
lcl|NC_012559.1_cds_WP_012697327.1_1650	816	1248	1248	217.99	184.31	-0.242128	Down	2.69974e-05	5.65734e-05	[locus_tag=LHK_RS08465] [protein=enoyl-CoA hydratase] [protein_id=WP_012697327.1] [location=1763767..1764582]	K12663|1|8e-56|217|pan:PODANSg7991|Delta(3,5)-Delta(2,4)-dienoyl-CoA isomerase [EC:5.3.3.-]	-	-	-	gi|672820572|gb|KFH65469.1|/2.29501e-59/hypothetical protein MVEG_08947 [Mortierella verticillata NRRL 6337]
lcl|NC_012559.1_cds_WP_027823088.1_2629	180	135	135	128.09	108.3	-0.242125	Down	0.166379	0.207687	[locus_tag=LHK_RS13560] [protein=hypothetical protein] [protein_id=WP_027823088.1] [location=2874483..2874662]	-	-	-	-	-
lcl|NC_012559.1_cds_WP_012698211.1_2455	1014	1572	1572	218.97	185.14	-0.242117	Down	2.47012e-06	5.67736e-06	[locus_tag=LHK_RS12620] [protein=UDP-glucose 4-epimerase GalE] [protein_id=WP_012698211.1] [location=complement(2645300..2646313)]	K01784|1|4e-87|322|pic:PICST_76750|UDP-glucose 4-epimerase [EC:5.1.3.2];K01785|1|4e-87|322|pic:PICST_76750|aldose 1-epimerase [EC:5.1.3.3]	-	GO:0003824//catalytic activity	GO:0008152//metabolic process	gi|701777618|gb|KGQ11305.1|/2.20343e-103/UDP-glucose 4-epimerase [Beauveria bassiana D1-5]
lcl|NC_012559.1_cds_WP_012696635.1_1042	654	42	42	9.26	7.83	-0.242	Down	0.437374	0.489994	[locus_tag=LHK_RS05395] [protein=hypothetical protein] [protein_id=WP_012696635.1] [location=complement(1120896..1121549)]	-	-	-	-	-
lcl|NC_012559.1_cds_WP_012695927.1_408	702	1760	1762	360.09	304.8	-0.240495	Down	7.35012e-07	1.75772e-06	[locus_tag=LHK_RS02100] [protein=flagellar L-ring protein FlgH] [protein_id=WP_012695927.1] [location=complement(409522..410223)]	-	-	-	-	gi|701777820|gb|KGQ11486.1|/2.41553e-21/Flagellar basal-body rod protein flgG [Beauveria bassiana D1-5]
lcl|NC_012559.1_cds_WP_027823537.1_571	474	820	821	255.2	216.04	-0.24033	Down	0.000726836	0.00133476	[locus_tag=LHK_RS02925] [protein=signal peptidase II] [protein_id=WP_027823537.1] [location=582511..582984]	-	-	-	-	-
lcl|NC_012559.1_cds_WP_012697962.1_2208	555	847	850	222.42	188.72	-0.237039	Down	0.0007024	0.00129317	[locus_tag=LHK_RS11305] [protein=kinase inhibitor] [protein_id=WP_012697962.1] [location=complement(2375545..2376099)]	K06910|1|6e-06|50.8|spaa:SPAPADRAFT_59025|uncharacterized protein	-	-	-	gi|701780152|gb|KGQ13493.1|/8.86299e-45/protein ybcL [Beauveria bassiana D1-5]
lcl|NC_012559.1_cds_WP_012695688.1_183	363	479	481	199.75	169.6	-0.236059	Down	0.0110906	0.0172587	[locus_tag=LHK_RS00920] [protein=membrane protein] [protein_id=WP_012695688.1] [location=189564..189926]	-	-	-	-	-
lcl|NC_012559.1_cds_WP_012695549.1_55	1275	3520	3538	386.98	328.87	-0.234742	Down	7.7783e-12	2.50846e-11	[locus_tag=LHK_RS00275] [protein=nitrogen assimilation regulatory protein NtrX] [protein_id=WP_012695549.1] [location=complement(51859..53133)]	K19691|1|4e-07|56.6|pfp:PFL1_03884|osomolarity two-component system, sensor histidine kinase NIK1 [EC:2.7.13.3];K15859|2|4e-07|56.6|adl:AURDEDRAFT_110221|osomolarity two-component system, response regulator SKN7	-	-	-	gi|701777306|gb|KGQ11036.1|/5.37518e-31/Nitrogen regulation protein NR(I) [Beauveria bassiana D1-5]
lcl|NC_012559.1_cds_WP_012696457.1_888	285	506	509	277.25	235.8	-0.233624	Down	0.0097757	0.0153527	[locus_tag=LHK_RS04615] [protein=hypothetical protein] [protein_id=WP_012696457.1] [location=complement(935484..935768)]	-	-	-	-	gi|701766588|gb|KGQ02468.1|/2.54204e-15/hypothetical protein BBAD15_g12321 [Beauveria bassiana D1-5]
lcl|NC_012559.1_cds_WP_027823802.1_406	918	2003	2015	309.39	263.16	-0.233486	Down	2.81318e-07	6.94541e-07	[locus_tag=LHK_RS02090] [protein=flagellar rod assembly protein/muramidase FlgJ] [protein_id=WP_027823802.1] [location=complement(407465..408382)]	-	-	-	-	gi|701777820|gb|KGQ11486.1|/6.78552e-37/Flagellar basal-body rod protein flgG [Beauveria bassiana D1-5]
lcl|NC_012559.1_cds_WP_052292635.1_2341	1239	2487	2502	281.6	239.53	-0.233441	Down	1.0596e-08	2.87055e-08	[locus_tag=LHK_RS12030] [protein=sigma-54-dependent Fis family transcriptional regulator] [protein_id=WP_052292635.1] [location=complement(2509071..2510309)]	-	-	GO:0005488//binding	-	gi|701780389|gb|KGQ13704.1|/8.20216e-61/Transcriptional regulatory protein QseF [Beauveria bassiana D1-5]
lcl|NC_012559.1_cds_WP_012697999.1_2241	960	2303	2318	339.55	288.96	-0.232754	Down	4.02726e-08	1.04507e-07	[locus_tag=LHK_RS11470] [protein=LysR family transcriptional regulator] [protein_id=WP_012697999.1] [location=2406648..2407607]	-	-	-	-	gi|701777317|gb|KGQ11045.1|/2.75199e-52/Hydrogen peroxide-inducible protein activator [Beauveria bassiana D1-5]
lcl|NC_012559.1_cds_WP_012695855.1_337	312	1817	1830	898	764.7	-0.231822	Down	1.18642e-06	2.80252e-06	[locus_tag=LHK_RS01745] [protein=ATP-dependent Clp protease adaptor ClpS] [protein_id=WP_012695855.1] [location=complement(347602..347913)]	-	-	-	-	gi|701777704|gb|KGQ11377.1|/3.25091e-18/ATP-dependent Clp protease ATP-binding subunit ClpA [Beauveria bassiana D1-5]
lcl|NC_012559.1_cds_WP_012698263.1_2507	1068	1394	1404	184.01	156.7	-0.231779	Down	2.09208e-05	4.42238e-05	[locus_tag=LHK_RS12905] [protein=uroporphyrinogen decarboxylase] [protein_id=WP_012698263.1] [location=2717175..2718242]	K01599|1|2e-75|283|gtr:GLOTRDRAFT_119646|uroporphyrinogen decarboxylase [EC:4.1.1.37]	-	-	-	gi|701766521|gb|KGQ02435.1|/2.88982e-125/Uroporphyrinogen decarboxylase [Beauveria bassiana D1-5]
lcl|NC_012559.1_cds_WP_012698542.1_2761	768	1719	1732	319.97	272.58	-0.231257	Down	2.43246e-06	5.59524e-06	[locus_tag=LHK_RS14230] [protein=DeoR family transcriptional regulator] [protein_id=WP_012698542.1] [location=3012354..3013121]	-	-	-	-	gi|701780119|gb|KGQ13464.1|/7.80395e-59/Glycerol-3-phosphate regulon repressor [Beauveria bassiana D1-5]
lcl|NC_012559.1_cds_WP_012697684.1_1966	336	262	264	119.11	101.48	-0.231099	Down	0.065493	0.0887958	[locus_tag=LHK_RS10055] [protein=Rhodanese-related sulfurtransferase] [protein_id=WP_012697684.1] [location=2101875..2102210]	-	-	-	-	gi|928515794|ref|XP_014076694.1|/2.20937e-11/hypothetical protein COCC4DRAFT_121557, partial [Bipolaris maydis ATCC 48331]
lcl|NC_012559.1_cds_WP_012697321.1_1644	708	895.99	903	181.68	154.81	-0.230901	Down	0.000740326	0.00135695	[locus_tag=LHK_RS08435] [protein=ErfK/YbiS/YcfS/YnhG family protein] [protein_id=WP_012697321.1] [location=complement(1758033..1758740)]	-	-	-	-	gi|701780759|gb|KGQ14034.1|/8.77845e-11/putative L,D-transpeptidase ErfK/SrfK [Beauveria bassiana D1-5]
lcl|NC_012559.1_cds_WP_041825425.1_162	606	373	376	89.18	76.01	-0.230531	Down	0.0284274	0.0415367	[locus_tag=LHK_RS00815] [protein=hypothetical protein] [protein_id=WP_041825425.1] [location=175206..175811]	-	-	-	-	-
lcl|NC_012559.1_cds_WP_012697483.1_1782	249	121.98	122.98	78.16	66.62	-0.230475	Down	0.211562	0.25689	[locus_tag=LHK_RS15400] [protein=Fis family transcriptional regulator] [protein_id=WP_012697483.1] [location=complement(1906858..1907106)]	-	-	-	-	-
lcl|NC_012559.1_cds_WP_012696032.1_503	1284	3370	3398	367.82	313.58	-0.230166	Down	5.03352e-11	1.56071e-10	[gene=eno] [locus_tag=LHK_RS02585] [protein=enolase] [protein_id=WP_012696032.1] [location=514553..515836]	K01689|1|1e-104|380|scm:SCHCODRAFT_72595|enolase [EC:4.2.1.11]	-	-	-	gi|701780233|gb|KGQ13566.1|/2.52745e-137/CTP synthase [Beauveria bassiana D1-5]
lcl|NC_012559.1_cds_WP_012697921.1_2172	1188	1190	1200	140.71	119.97	-0.230051	Down	9.51054e-05	0.000191002	[locus_tag=LHK_RS11125] [protein=acetate kinase] [protein_id=WP_012697921.1] [location=2341110..2342297]	K00925|1|1e-37|158|fpu:FPSE_10956|acetate kinase [EC:2.7.2.1]	-	-	-	gi|907098412|gb|KND03786.1|/1.50914e-40/acetate kinase [Spizellomyces punctatus DAOM BR117]
lcl|NC_012559.1_cds_WP_012695968.1_444	1899	6310.98	6371	461.36	393.8	-0.22843	Down	4.80366e-19	2.18389e-18	[locus_tag=LHK_RS02285] [protein=molecular chaperone HtpG] [protein_id=WP_012695968.1] [location=448643..450541]	K04079|1|3e-134|479|psq:PUNSTDRAFT_105183|molecular chaperone HtpG	-	-	-	gi|357967093|gb|AET97611.1|/0/heat shock protein 90b [Paraphaeosphaeria minitans]
lcl|NC_012559.1_cds_WP_012695928.1_409	783	4828	4874	880.6	751.65	-0.228426	Down	5.88862e-15	2.24683e-14	[gene=flgG] [locus_tag=LHK_RS02105] [protein=flagellar basal body rod protein FlgG] [protein_id=WP_012695928.1] [location=complement(410291..411073)]	-	-	-	-	gi|701777820|gb|KGQ11486.1|/4.57807e-78/Flagellar basal-body rod protein flgG [Beauveria bassiana D1-5]
lcl|NC_012559.1_cds_WP_012696866.1_1234	246	312	315	202.77	173.1	-0.228238	Down	0.047049	0.0660465	[locus_tag=LHK_RS06365] [protein=hypothetical protein] [protein_id=WP_012696866.1] [location=complement(1337835..1338080)]	-	-	-	-	-
lcl|NC_012559.1_cds_WP_012696420.1_853	1029	7357.98	7430.99	1009.42	861.94	-0.227867	Down	7.03094e-22	3.55351e-21	[locus_tag=LHK_RS04440] [protein=N-acetyl-gamma-glutamyl-phosphate reductase] [protein_id=WP_012696420.1] [location=complement(897628..898656)]	K12659|1|4e-33|142|ela:UCREL1_7839|N-acetyl-gamma-glutamyl-phosphate reductase / acetylglutamate kinase [EC:1.2.1.38 2.7.2.8]	-	-	-	gi|701777321|gb|KGQ11049.1|/2.45732e-41/N-acetyl-gamma-glutamyl-phosphate reductase [Beauveria bassiana D1-5]
lcl|NC_012559.1_cds_WP_012695667.1_163	498	198	200	58.42	49.89	-0.227712	Down	0.11443	0.147546	[locus_tag=LHK_RS00820] [protein=hypothetical protein] [protein_id=WP_012695667.1] [location=175808..176305]	-	-	-	-	-
lcl|NC_012559.1_cds_WP_012698581.1_2798	726	192	193.96	37.91	32.38	-0.227475	Down	0.109532	0.141926	[locus_tag=LHK_RS14415] [protein=branched-chain amino acid permease] [protein_id=WP_012698581.1] [location=complement(3054590..3055315)]	-	-	-	-	-
lcl|NC_012559.1_cds_WP_012696304.1_749	756	1492	1509	282.35	241.45	-0.22576	Down	1.77231e-05	3.78233e-05	[locus_tag=LHK_RS03840] [protein=multidrug MFS transporter] [protein_id=WP_012696304.1] [location=784499..785254]	-	-	-	-	gi|701780738|gb|KGQ14017.1|/3.92394e-15/Putative colanic biosynthesis UDP-glucose lipid carrier transferase [Beauveria bassiana D1-5]
lcl|NC_012559.1_cds_WP_052292612.1_2746	495	262	265	77.8	66.54	-0.225548	Down	0.0718218	0.0965626	[locus_tag=LHK_RS14155] [protein=hypothetical protein] [protein_id=WP_052292612.1] [location=complement(2998045..2998539)]	-	-	-	-	-
lcl|NC_012559.1_cds_WP_041825745.1_2489	1065	3885	3930	514.32	439.89	-0.225523	Down	4.63422e-12	1.51646e-11	[locus_tag=LHK_RS12810] [protein=nucleotide sugar epimerase] [protein_id=WP_041825745.1] [location=complement(2693109..2694173)]	K08678|1|2e-19|97.1|ela:UCREL1_8810|UDP-glucuronate decarboxylase [EC:4.1.1.35];K01710|2|2e-19|97.1|mtm:MYCTH_69746|dTDP-glucose 4,6-dehydratase [EC:4.2.1.46]	-	-	-	gi|759205567|gb|KIV82986.1|/3.50214e-22/hypothetical protein PV11_05048 [Exophiala sideris]
lcl|NC_012559.1_cds_WP_012696931.1_1295	417	2767	2800	990.14	847.16	-0.224998	Down	5.7098e-09	1.57182e-08	[locus_tag=LHK_RS06670] [protein=hypothetical protein] [protein_id=WP_012696931.1] [location=1409219..1409635]	-	-	-	-	-
lcl|NC_012559.1_cds_WP_012698295.1_2536	567	840	850	215.59	184.46	-0.224982	Down	0.00132264	0.0023615	[gene=dcd] [locus_tag=LHK_RS13050] [protein=deoxycytidine triphosphate deaminase] [protein_id=WP_012698295.1] [location=2756839..2757405]	-	-	-	-	gi|701780699|gb|KGQ13982.1|/6.63764e-06/Uridine kinase [Beauveria bassiana D1-5]
lcl|NC_012559.1_cds_WP_012696034.1_505	1806	2637	2668.99	202.91	173.64	-0.224741	Down	1.25192e-08	3.35389e-08	[locus_tag=LHK_RS02595] [protein=hypothetical protein] [protein_id=WP_012696034.1] [location=516251..518056]	-	-	-	-	gi|701780042|gb|KGQ13393.1|/8.57258e-23/Protein AdrA [Beauveria bassiana D1-5]
lcl|NC_012559.1_cds_WP_012696050.1_521	840	159	161	26.94	23.07	-0.223732	Down	0.163223	0.203923	[locus_tag=LHK_RS02675] [protein=chemotaxis protein CheR] [protein_id=WP_012696050.1] [location=534542..535381]	-	-	-	-	gi|701768576|gb|KGQ03871.1|/4.58793e-50/Methyl-accepting chemotaxis protein II [Beauveria bassiana D1-5]
lcl|NC_012559.1_cds_WP_012696544.1_965	627	2845	2883	656	562.06	-0.222972	Down	4.76544e-09	1.31686e-08	[locus_tag=LHK_RS05010] [protein=ABC transporter] [protein_id=WP_012696544.1] [location=1026023..1026649]	-	-	-	-	-
lcl|NC_012559.1_cds_WP_012698023.1_2265	1278	5351	5425.95	586.86	503.14	-0.222056	Down	1.18342e-15	4.69479e-15	[locus_tag=LHK_RS11615] [protein=O-acetylhomoserine aminocarboxypropyltransferase] [protein_id=WP_012698023.1] [location=complement(2436817..2438094)]	K17069|1|2e-125|449|tmn:UCRPA7_4442|O-acetylhomoserine/O-acetylserine sulfhydrylase [EC:2.5.1.49 2.5.1.47]	-	-	-	gi|759214808|gb|KIV92148.1|/2.35476e-127/O-acetylhomoserine (thiol)-lyase, variant [Exophiala mesophila]
lcl|NC_012559.1_cds_757	1038	485	492	65.94	56.56	-0.221372	Down	0.016246	0.0246973	[locus_tag=LHK_RS03880] [protein=hypothetical protein] [pseudo=true] [partial=3'] [exception=unextendable partial coding region] [location=795687..>796724]	-	-	-	-	-
lcl|NC_012559.1_cds_WP_012696932.1_1296	846	856	869	143.98	123.58	-0.220423	Down	0.0014891	0.0026408	[locus_tag=LHK_RS06675] [protein=ATPase AAA] [protein_id=WP_012696932.1] [location=1409702..1410547]	-	-	-	-	gi|701766206|gb|KGQ02296.1|/1.74271e-97/hypothetical protein BBAD15_g12495 [Beauveria bassiana D1-5]
lcl|NC_012559.1_cds_WP_012696802.1_1182	1395	392	398	39.29	33.73	-0.22013	Down	0.0315946	0.0456577	[locus_tag=LHK_RS06110] [protein=NAD/FAD-binding protein] [protein_id=WP_012696802.1] [location=complement(1285022..1286416)]	-	-	-	-	gi|367035646|ref|XP_003667105.1|/1.42535e-88/hypothetical protein MYCTH_2312527 [Myceliophthora thermophila ATCC 42464]
lcl|NC_012559.1_cds_WP_012696487.1_916	480	756	768	232.1	199.36	-0.219371	Down	0.00294908	0.00504164	[locus_tag=LHK_RS04755] [protein=hypothetical protein] [protein_id=WP_012696487.1] [location=complement(968037..968516)]	-	-	-	-	-
lcl|NC_012559.1_cds_WP_012698271.1_2514	645	120	122	26.85	23.08	-0.218279	Down	0.23709	0.284547	[locus_tag=LHK_RS12940] [protein=TetR family transcriptional regulator] [protein_id=WP_012698271.1] [location=complement(2730414..2731058)]	-	-	-	-	-
lcl|NC_012559.1_cds_WP_012696250.1_707	420	871	886	309.24	265.97	-0.217463	Down	0.00155551	0.00275351	[locus_tag=LHK_RS03625] [protein=aldehyde-activating protein] [protein_id=WP_012696250.1] [location=738606..739025]	-	-	-	-	gi|189191462|ref|XP_001932070.1|/5.04424e-16/predicted protein [Pyrenophora tritici-repentis Pt-1C-BFP]
lcl|NC_012559.1_cds_WP_012698443.1_2670	867	10625	10813	1741.94	1498.88	-0.21681	Down	3.29858e-28	2.03682e-27	[locus_tag=LHK_RS13770] [protein=ATP synthase subunit gamma] [protein_id=WP_012698443.1] [location=complement(2917323..2918189)]	K02136|1|1e-28|127|shs:STEHIDRAFT_96409|F-type H+-transporting ATPase subunit gamma	-	-	-	gi|750996203|gb|KIK38534.1|/3.07093e-28/hypothetical protein CY34DRAFT_809259 [Suillus luteus UH-Slu-Lm8-n1]
lcl|NC_012559.1_cds_WP_012696274.1_725	783	3301	4006	602.09	517.79	-0.216374	Down	0.278662	0.328853	[locus_tag=LHK_RS03715] [protein=enoyl-CoA hydratase] [protein_id=WP_012696274.1] [location=756407..757189]	K07511|1|3e-30|132|fgr:FGSG_03244|enoyl-CoA hydratase [EC:4.2.1.17]	-	-	-	gi|907097136|gb|KND02608.1|/1.5418e-33/hypothetical protein SPPG_01693 [Spizellomyces punctatus DAOM BR117]
lcl|NC_012559.1_cds_WP_012698114.1_2370	825	2532	2578	437.23	376.39	-0.216164	Down	8.27518e-08	2.11517e-07	[locus_tag=LHK_RS12175] [protein=phosphoenolpyruvate synthase regulatory protein] [protein_id=WP_012698114.1] [location=2542239..2543063]	-	-	-	-	gi|701766226|gb|KGQ02303.1|/3.1614e-64/Putative phosphotransferase [Beauveria bassiana D1-5]
lcl|NC_012559.1_cds_WP_012696579.1_997	1059	435	443	57.93	49.88	-0.215849	Down	0.0263602	0.038889	[locus_tag=LHK_RS05175] [protein=ABC transporter permease] [protein_id=WP_012696579.1] [location=1062704..1063762]	-	-	-	-	gi|701780626|gb|KGQ13917.1|/1.43115e-84/Uncharacterized protein yejA [Beauveria bassiana D1-5]
lcl|NC_012559.1_cds_WP_012696719.1_1116	1407	5141	5237	510.75	439.91	-0.215409	Down	2.65738e-14	9.89174e-14	[locus_tag=LHK_RS05775] [protein=phosphate starvation protein PhoH] [protein_id=WP_012696719.1] [location=complement(1203049..1204455)]	-	-	-	-	gi|701777598|gb|KGQ11287.1|/5.79345e-13/(Dimethylallyl)adenosine tRNA methylthiotransferase MiaB [Beauveria bassiana D1-5]
lcl|NC_012559.1_cds_WP_012696321.1_766	558	265	270	69.19	59.6	-0.215251	Down	0.0837466	0.111559	[locus_tag=LHK_RS03925] [protein=serine acetyltransferase] [protein_id=WP_012696321.1] [location=complement(806623..807180)]	-	-	-	-	gi|701777279|gb|KGQ11009.1|/5.52068e-10/Serine acetyltransferase [Beauveria bassiana D1-5]
lcl|NC_012559.1_cds_WP_012696974.1_1336	186	106	108	96.54	83.17	-0.215064	Down	0.272844	0.322776	[locus_tag=LHK_RS06875] [protein=hypothetical protein] [protein_id=WP_012696974.1] [location=complement(1456604..1456789)]	-	-	-	-	-
lcl|NC_012559.1_cds_WP_012698270.1_2513	1137	247	252	30.56	26.36	-0.213294	Down	0.097863	0.128182	[locus_tag=LHK_RS12935] [protein=transport/efflux protein] [protein_id=WP_012698270.1] [location=complement(2729268..2730404)]	-	-	-	-	gi|701779837|gb|KGQ13202.1|/7.77335e-23/Membrane fusion protein mtrC [Beauveria bassiana D1-5]
lcl|NC_012559.1_cds_WP_012698447.1_2674	282	5718	5837	3171.29	2737.15	-0.212395	Down	2.34962e-15	9.15814e-15	[locus_tag=LHK_RS13790] [protein=F0F1 ATP synthase subunit C] [protein_id=WP_012698447.1] [location=complement(2920841..2921122)]	-	-	-	-	gi|6573688|pdb|1QO1|K/1.26777e-06/Chain K, Molecular Architecture Of The Rotary Motor In Atp Synthase From Yeast Mitochondria
lcl|NC_012559.1_cds_WP_012696540.1_961	894	94	96	14.93	12.89	-0.211962	Down	0.308896	0.361732	[locus_tag=LHK_RS04990] [protein=Type II secretory pathway, component ExeA (ATPase)] [protein_id=WP_012696540.1] [location=complement(1022827..1023720)]	-	-	-	-	gi|336238310|ref|XP_003342483.1|/1.26855e-16/hypothetical protein SMAC_10334 [Sordaria macrospora k-hell]
lcl|NC_012559.1_cds_WP_012695706.1_201	1224	713	728	81.75	70.58	-0.211959	Down	0.0051944	0.00855201	[locus_tag=LHK_RS01010] [protein=AMP-dependent synthetase] [protein_id=WP_012695706.1] [location=207364..208587]	-	-	-	-	-
lcl|NC_012559.1_cds_WP_012697185.1_1520	930	974	995	148.43	128.2	-0.211386	Down	0.00113422	0.00204146	[locus_tag=LHK_RS07800] [protein=D-ribose transporter subunit RbsB] [protein_id=WP_012697185.1] [location=1638440..1639369]	-	-	-	-	gi|701777382|gb|KGQ11106.1|/1.14714e-31/Ribose transport system permease protein rbsC [Beauveria bassiana D1-5]
lcl|NC_012559.1_cds_WP_034985396.1_40	189	321	328	286.6	247.61	-0.210969	Down	0.061838	0.0842743	[locus_tag=LHK_RS00200] [protein=hypothetical protein] [protein_id=WP_034985396.1] [location=complement(35572..35760)]	-	-	-	-	-
lcl|NC_012559.1_cds_WP_012698210.1_2454	1317	1078	1102	114.63	99.07	-0.210465	Down	0.000652812	0.00121034	[locus_tag=LHK_RS12615] [protein=amino-acid N-acetyltransferase] [protein_id=WP_012698210.1] [location=2643979..2645295]	K12659|1|1e-08|62.0|fgr:FGSG_08426|N-acetyl-gamma-glutamyl-phosphate reductase / acetylglutamate kinase [EC:1.2.1.38 2.7.2.8]	-	-	-	gi|701780247|gb|KGQ13580.1|/2.94106e-88/Amino-acid acetyltransferase [Beauveria bassiana D1-5]
lcl|NC_012559.1_cds_WP_012697856.1_2118	498	2135	2184	629.9	544.8	-0.209396	Down	1.7995e-06	4.18247e-06	[locus_tag=LHK_RS10860] [protein=N utilization substance protein B homolog] [protein_id=WP_012697856.1] [location=complement(2275823..2276320)]	-	-	-	-	gi|701777506|gb|KGQ11205.1|/1.27278e-16/Riboflavin biosynthesis protein RibD [Beauveria bassiana D1-5]
lcl|NC_012559.1_cds_WP_012698537.1_2756	621	5113	5236	1191.06	1031.28	-0.20781	Down	2.21518e-13	7.77595e-13	[locus_tag=LHK_RS14205] [protein=cytochrome c] [protein_id=WP_012698537.1] [location=3005232..3005852]	-	-	-	-	gi|701766482|gb|KGQ02420.1|/3.02665e-32/Cytochrome c4 [Beauveria bassiana D1-5]
lcl|NC_012559.1_cds_WP_052292625.1_1602	729	1259.99	1291	247.74	214.62	-0.207042	Down	0.000307892	0.0005905	[locus_tag=LHK_RS08225] [protein=hypothetical protein] [protein_id=WP_052292625.1] [location=1719671..1720399]	-	-	-	-	-
lcl|NC_012559.1_cds_WP_012698513.1_2733	507	121	124	35.02	30.34	-0.206958	Down	0.2596	0.308368	[locus_tag=LHK_RS14090] [protein=rod shape-determining protein MreD] [protein_id=WP_012698513.1] [location=2984282..2984788]	-	-	-	-	-
lcl|NC_012559.1_cds_WP_012698475.1_2698	201	851	872	704.38	610.25	-0.206954	Down	0.0028657	0.00491069	[locus_tag=LHK_RS13915] [protein=copper-binding protein] [protein_id=WP_012698475.1] [location=complement(2946112..2946312)]	K17686|1|2e-08|58.2|sla:SERLADRAFT_451245|Cu+-exporting ATPase [EC:3.6.3.54]	-	GO:0003824//catalytic activity	-	gi|636615123|ref|XP_008038696.1|/8.69588e-08/copper P-type ATPase CtaA [Trametes versicolor FP-101664 SS1]
lcl|NC_012559.1_cds_WP_012697374.1_1689	438	160	164	54.26	47.02	-0.206615	Down	0.19589	0.240279	[locus_tag=LHK_RS08655] [protein=hypothetical protein] [protein_id=WP_012697374.1] [location=1810599..1811036]	-	-	-	-	-
lcl|NC_012559.1_cds_WP_012696041.1_512	408	2057.51	2109.04	754.09	653.56	-0.206417	Down	3.91186e-06	8.82989e-06	[locus_tag=LHK_RS02630] [protein=two-component system response regulator] [protein_id=WP_012696041.1] [location=complement(524215..524622)]	K19692|1|4e-11|66.6|pbn:PADG_07139|osomolarity two-component system, sensor histidine kinase TcsA [EC:2.7.13.3];K11231|3|2e-10|64.3|yli:YALI0F08789g|osomolarity two-component system, sensor histidine kinase SLN1 [EC:2.7.13.3]	-	-	GO:0009987//cellular process	gi|701768576|gb|KGQ03871.1|/9.86544e-44/Methyl-accepting chemotaxis protein II [Beauveria bassiana D1-5]
lcl|NC_012559.1_cds_WP_012695691.1_185	774	714	732	131.82	114.26	-0.206249	Down	0.00648864	0.0105509	[locus_tag=LHK_RS00930] [protein=hypothetical protein] [protein_id=WP_012695691.1] [location=complement(190398..191171)]	K03424|1|1e-16|87.4|mbe:MBM_04985|TatD DNase family protein [EC:3.1.21.-]	-	-	-	gi|701777844|gb|KGQ11509.1|/1.08174e-23/3-oxoacyl-[acyl-carrier-protein] synthase 2 [Beauveria bassiana D1-5]
lcl|NC_012559.1_cds_WP_012698433.1_2660	852	2676	2746	446.79	387.65	-0.204842	Down	1.65682e-07	4.16867e-07	[locus_tag=LHK_RS13720] [protein=hypothetical protein] [protein_id=WP_012698433.1] [location=2906703..2907554]	-	-	-	-	-
lcl|NC_012559.1_cds_WP_012697082.1_1429	1203	3370.99	4469	393.47	341.05	-0.204689	Down	5.30934e-07	1.28346e-06	[locus_tag=LHK_RS07345] [protein=acetyl-CoA acetyltransferase] [protein_id=WP_012697082.1] [location=1559958..1561160]	K07513|1|5e-76|285|wic:J056_004479|acetyl-CoA acyltransferase 1 [EC:2.3.1.16]	-	-	-	gi|909133000|gb|KNE59470.1|/1.52054e-80/acetyl-CoA C-acetyltransferase [Allomyces macrogynus ATCC 38327]
lcl|NC_012559.1_cds_WP_052292523.1_273	915	401	412	62.15	53.99	-0.203062	Down	0.044298	0.0624268	[locus_tag=LHK_RS01415] [protein=hypothetical protein] [protein_id=WP_052292523.1] [location=complement(283420..284334)]	-	-	-	-	gi|701777461|gb|KGQ11171.1|/1.01511e-08/putative HTH-type transcriptional regulator yafC [Beauveria bassiana D1-5]
lcl|NC_012559.1_cds_WP_012695750.1_244	189	2551	2621	2277.63	1978.6	-0.203053	Down	4.03582e-07	9.83816e-07	[locus_tag=LHK_RS01270] [protein=50S ribosomal protein L29] [protein_id=WP_012695750.1] [location=260053..260241]	-	-	-	-	-
lcl|NC_012559.1_cds_WP_012696368.1_808	489	2587	2658	778.43	676.23	-0.203053	Down	3.34812e-07	8.21708e-07	[locus_tag=LHK_RS04205] [protein=2-C-methyl-D-erythritol 2,4-cyclodiphosphate synthase] [protein_id=WP_012696368.1] [location=852348..852836]	-	-	GO:0003824//catalytic activity	-	gi|628351957|ref|XP_007750976.1|/1.25979e-26/ispDF [Cladophialophora psammophila CBS 110553]
lcl|NC_012559.1_cds_WP_012697653.1_1935	573	1001	1029	254.04	220.8	-0.202316	Down	0.00155662	0.00275379	[locus_tag=LHK_RS09900] [protein=MFS transporter] [protein_id=WP_012697653.1] [location=2072287..2072859]	-	-	-	-	-
lcl|NC_012559.1_cds_WP_012698430.1_2657	1836	426	438	32.23	28.02	-0.201947	Down	0.0391424	0.0558681	[locus_tag=LHK_RS13705] [protein=C4-dicarboxylate ABC transporter] [protein_id=WP_012698430.1] [location=2899998..2901833]	-	-	-	-	-
lcl|NC_012559.1_cds_WP_012695916.1_397	1140	79966	82235	9866.79	8579.15	-0.201746	Down	8.02724e-175	3.09958e-173	[locus_tag=LHK_RS02045] [protein=porin] [protein_id=WP_012695916.1] [location=complement(396154..397293)]	-	-	-	-	gi|701780636|gb|KGQ13927.1|/6.63845e-06/Outer membrane protein C [Beauveria bassiana D1-5]
lcl|NC_012559.1_cds_WP_012696251.1_708	459	421	433	135.67	117.98	-0.201559	Down	0.0407574	0.0578879	[locus_tag=LHK_RS03630] [protein=aldehyde-activating protein] [protein_id=WP_012696251.1] [location=739049..739507]	-	-	-	-	gi|627814365|ref|XP_007680530.1|/1.27844e-14/hypothetical protein BAUCODRAFT_78587 [Baudoinia panamericana UAMH 10762]
lcl|NC_012559.1_cds_WP_012698653.1_2861	642	910	936	204.63	177.96	-0.201465	Down	0.00265804	0.00457651	[gene=pyrE] [locus_tag=LHK_RS14765] [protein=orotate phosphoribosyltransferase] [protein_id=WP_012698653.1] [location=complement(3118772..3119413)]	K00762|1|6e-54|210|zro:ZYRO0G13816g|orotate phosphoribosyltransferase [EC:2.4.2.10]	-	-	-	gi|701777293|gb|KGQ11023.1|/3.86016e-65/Orotate phosphoribosyltransferase [Beauveria bassiana D1-5]
lcl|NC_012559.1_cds_WP_041825600.1_1544	444	375	386	125.3	109.05	-0.200397	Down	0.0547904	0.0759201	[locus_tag=LHK_RS07930] [protein=hypothetical protein] [protein_id=WP_041825600.1] [location=1669525..1669968]	-	-	-	-	-
lcl|NC_012559.1_cds_WP_012697680.1_1963	1149	8526	8781	1043.49	908.67	-0.199588	Down	8.21726e-20	3.85692e-19	[locus_tag=LHK_RS10040] [protein=alanine dehydrogenase] [protein_id=WP_012697680.1] [location=complement(2098254..2099402)]	K00323|1|8e-21|102|val:VDBG_07549|NAD(P) transhydrogenase [EC:1.6.1.2]	-	-	-	gi|302408511|ref|XP_003002090.1|/8.17712e-20/NAD(P) transhydrogenase [Verticillium alfalfae VaMs.102]
lcl|NC_012559.1_cds_WP_012698442.1_2669	1377	34102	35129	3463.83	3016.89	-0.199306	Down	5.79258e-74	8.60272e-73	[locus_tag=LHK_RS13765] [protein=ATP synthase subunit beta] [protein_id=WP_012698442.1] [location=complement(2915909..2917285)]	K02133|1|2e-166|585|zro:ZYRO0D01760g|F-type H+-transporting ATPase subunit beta [EC:3.6.3.14]	GO:0033178//proton-transporting two-sector ATPase complex, catalytic domain;GO:0005743//mitochondrial inner membrane	GO:0005515//protein binding;GO:0000166//nucleotide binding;GO:0015078//hydrogen ion transmembrane transporter activity;GO:0042625//ATPase coupled ion transmembrane transporter activity	GO:0009207;GO:0015986//ATP synthesis coupled proton transport;GO:0065007//biological regulation	gi|385305174|gb|EIF49164.1|/1.84761e-165/atp2p [Brettanomyces bruxellensis AWRI1499]
lcl|NC_012559.1_cds_WP_012696801.1_1181	777	131	135	24.09	20.99	-0.198732	Down	0.25898	0.307884	[locus_tag=LHK_RS06105] [protein=hypothetical protein] [protein_id=WP_012696801.1] [location=complement(1284249..1285025)]	-	-	-	-	gi|527298040|gb|EPS98851.1|/4.01303e-18/hypothetical protein FOMPIDRAFT_1164669 [Fomitopsis pinicola FP-58527 SS1]
lcl|NC_012559.1_cds_WP_052292556.1_1251	522	360	371	100.96	87.97	-0.1987	Down	0.0619906	0.0844425	[locus_tag=LHK_RS06450] [protein=hypothetical protein] [protein_id=WP_052292556.1] [location=complement(1358240..1358761)]	-	-	-	-	-
lcl|NC_012559.1_cds_WP_012696046.1_517	366	129	133	53.31	46.47	-0.198107	Down	0.264146	0.313254	[locus_tag=LHK_RS02655] [protein=Fis family transcriptional regulator] [protein_id=WP_012696046.1] [location=529308..529673]	K15859|1|7e-09|59.3|pfp:PFL1_05463|osomolarity two-component system, response regulator SKN7	-	-	-	gi|336238623|ref|XP_003342593.1|/5.46279e-26/hypothetical protein SMAC_10178 [Sordaria macrospora k-hell]
lcl|NC_012559.1_cds_WP_012698287.1_2529	501	417	430	122.23	106.57	-0.197797	Down	0.0455152	0.0639864	[locus_tag=LHK_RS13015] [protein=hypothetical protein] [protein_id=WP_012698287.1] [location=2744486..2744986]	-	-	-	-	-
lcl|NC_012559.1_cds_WP_012698139.1_2390	774	726	749	134.03	116.92	-0.197034	Down	0.00858152	0.0136325	[locus_tag=LHK_RS12280] [protein=MBL fold metallo-hydrolase] [protein_id=WP_012698139.1] [location=complement(2565336..2566109)]	K12837|1|2e-15|83.6|wic:J056_001240|splicing factor U2AF 65 kDa subunit	-	-	-	gi|1000774722|gb|KXN66224.1|/5.93568e-22/Metallo-hydrolase/oxidoreductase [Conidiobolus coronatus NRRL 28638]
lcl|NC_012559.1_cds_WP_012696521.1_944	381	7151	7378.99	2826.31	2465.86	-0.196829	Down	1.72375e-16	7.07081e-16	[gene=ccrB] [locus_tag=LHK_RS04905] [protein=fluoride ion transporter CrcB] [protein_id=WP_012696521.1] [location=1004470..1004850]	-	-	-	-	-
lcl|NC_012559.1_cds_WP_012698584.1_2800	2328	6234	6434.99	370.42	323.29	-0.196333	Down	1.64502e-14	6.16296e-14	[locus_tag=LHK_RS14425] [protein=DNA topoisomerase I] [protein_id=WP_012698584.1] [location=complement(3056002..3058329)]	K03165|1|3e-29|131|pic:PICST_34564|DNA topoisomerase III [EC:5.99.1.2]	-	-	-	gi|701771217|gb|KGQ06049.1|/2.89275e-122/DNA topoisomerase 1 [Beauveria bassiana D1-5]
lcl|NC_012559.1_cds_WP_051189921.1_611	963	1299	1340.97	190.9	166.62	-0.196256	Down	0.00043579	0.000822181	[locus_tag=LHK_RS03125] [protein=deacetylase] [protein_id=WP_051189921.1] [location=complement(625355..626317)]	K11407|1|1e-39|164|tms:TREMEDRAFT_34982|histone deacetylase 6 [EC:3.5.1.98]	-	-	-	gi|402223983|gb|EJU04046.1|/3.50822e-39/histone deacetylase complex protein [Dacryopinax sp. DJM-731 SS1]
lcl|NC_012559.1_cds_WP_012698351.1_2583	1785	5161	5331	401.89	351	-0.19533	Down	3.83812e-12	1.26166e-11	[locus_tag=LHK_RS13310] [protein=acyl-CoA dehydrogenase] [protein_id=WP_012698351.1] [location=complement(2813549..2815333)]	K00253|1|5e-23|110|nfi:NFIA_078380|isovaleryl-CoA dehydrogenase [EC:1.3.8.4]	-	-	-	gi|336243291|ref|XP_003343110.1|/5.25132e-49/hypothetical protein SMAC_09875 [Sordaria macrospora k-hell]
lcl|NC_012559.1_cds_WP_027823222.1_2010	1788	13094	19613	1017.9	889.12	-0.195079	Down	2.34414e-98	4.61812e-97	[locus_tag=LHK_RS10280] [protein=acyl-CoA dehydrogenase] [protein_id=WP_027823222.1] [location=2144662..2146449]	K00253|1|2e-23|111|mrr:Moror_8363|isovaleryl-CoA dehydrogenase [EC:1.3.8.4];K00249|2|5e-23|110|cnb:CNBK2940|acyl-CoA dehydrogenase [EC:1.3.8.7]	-	-	-	gi|336243291|ref|XP_003343110.1|/1.2903e-63/hypothetical protein SMAC_09875 [Sordaria macrospora k-hell]
lcl|NC_012559.1_cds_WP_041825712.1_2356	816	389.96	403	68.12	59.52	-0.194704	Down	0.0616968	0.0841611	[locus_tag=LHK_RS12105] [protein=hypothetical protein] [protein_id=WP_041825712.1] [location=2527791..2528606]	-	-	-	-	gi|972531856|gb|KUJ08498.1|/5.93171e-07/hypothetical protein LY89DRAFT_332024 [Phialocephala scopiformis]
lcl|NC_012559.1_cds_WP_012698101.1_2358	369	927	958	379.6	331.69	-0.194644	Down	0.0033493	0.0056889	[locus_tag=LHK_RS12115] [protein=hypothetical protein] [protein_id=WP_012698101.1] [location=2529108..2529476]	-	-	-	-	-
lcl|NC_012559.1_cds_WP_027824116.1_2147	255	1066	1102	664.28	580.62	-0.194197	Down	0.00169772	0.00298881	[locus_tag=LHK_RS11005] [protein=hypothetical protein] [protein_id=WP_027824116.1] [location=complement(2309566..2309820)]	-	-	-	-	-
lcl|NC_012559.1_cds_WP_012696058.1_529	1023	1583	2496	218.49	191.28	-0.193939	Down	1.88099e-19	8.66033e-19	[locus_tag=LHK_RS02715] [protein=phosphate acyltransferase] [protein_id=WP_012696058.1] [location=complement(541751..542773)]	-	-	-	-	gi|701777812|gb|KGQ11478.1|/3.58423e-61/Phosphate acyltransferase [Beauveria bassiana D1-5]
lcl|NC_012559.1_cds_WP_034986186.1_2266	2514	4455.99	4607.99	244.89	214.12	-0.193714	Down	1.57121e-10	4.74476e-10	[locus_tag=LHK_RS11620] [protein=diguanylate cyclase] [protein_id=WP_034986186.1] [location=2438296..2440809]	-	-	-	-	gi|701771237|gb|KGQ06066.1|/4.03646e-85/Cyclic di-GMP phosphodiesterase Gmr [Beauveria bassiana D1-5]
lcl|NC_012559.1_cds_WP_012697559.1_1853	252	171	177	108.04	94.56	-0.192264	Down	0.211714	0.256967	[locus_tag=LHK_RS09495] [protein=heme exporter protein CcmD] [protein_id=WP_012697559.1] [location=1973634..1973885]	-	-	-	-	-
lcl|NC_012559.1_cds_WP_012696350.1_790	636	1131	1171	256.87	224.87	-0.191947	Down	0.00138863	0.00247171	[locus_tag=LHK_RS04115] [protein=periplasmic ligand-binding sensor protein] [protein_id=WP_012696350.1] [location=complement(835981..836616)]	-	-	-	-	-
lcl|NC_012559.1_cds_WP_052292591.1_2385	1161	322.82	334.36	39.09	34.23	-0.191538	Down	0.0919482	0.121147	[locus_tag=LHK_RS12255] [protein=hypothetical protein] [protein_id=WP_052292591.1] [location=complement(2560807..2561967)]	-	-	-	-	gi|701780502|gb|KGQ13813.1|/6.81386e-14/Methyl-accepting chemotaxis citrate transducer [Beauveria bassiana D1-5]
lcl|NC_012559.1_cds_1888	1348	306	317	31.77	27.83	-0.191024	Down	0.0972566	0.127561	[locus_tag=LHK_RS09670] [protein=MFS transporter] [pseudo=true] [exception=annotated by transcript or proteomic data] [location=2007258..2008605]	K08178|1|5e-12|73.2|adl:AURDEDRAFT_165116|MFS transporter, SHS family, lactate transporter	-	-	-	gi|701779588|gb|KGQ12980.1|/1.27236e-53/Inner membrane metabolite transport protein yhjE [Beauveria bassiana D1-5]
lcl|NC_012559.1_cds_WP_012695684.1_179	324	2933	3043	1389.05	1218.5	-0.188992	Down	3.9825e-07	9.71636e-07	[locus_tag=LHK_RS00900] [protein=histidine triad nucleotide-binding protein] [protein_id=WP_012695684.1] [location=187692..188015]	K14538|1|1e-09|62.0|wic:J056_000016|nuclear GTP-binding protein;K01518|2|7e-09|59.3|pic:PICST_42119|bis(5'-nucleosidyl)-tetraphosphatase [EC:3.6.1.17];K03099|3|2e-06|50.8|cci:CC1G_15010|son of sevenless	-	-	-	gi|315053807|ref|XP_003176278.1|/6.27821e-14/hit family protein 1 [Microsporum gypseum CBS 118893]
lcl|NC_012559.1_cds_WP_041825901.1_1229	330	106	110	49.17	43.15	-0.188418	Down	0.33352	0.387434	[locus_tag=LHK_RS06340] [protein=multidrug transporter] [protein_id=WP_041825901.1] [location=complement(1332008..1332337)]	-	-	-	-	gi|595493196|gb|EXX76377.1|/3.002e-08/hypothetical protein RirG_033730 [Rhizophagus irregularis DAOM 197198w]
lcl|NC_012559.1_cds_WP_027824030.1_1242	792	2252	2338	405.86	356.26	-0.188052	Down	9.82138e-06	2.14177e-05	[gene=panB] [locus_tag=LHK_RS06405] [protein=3-methyl-2-oxobutanoate hydroxymethyltransferase] [protein_id=WP_027824030.1] [location=1348351..1349142]	K00606|1|2e-71|269|spo:SPAC5H10.09c|3-methyl-2-oxobutanoate hydroxymethyltransferase [EC:2.1.2.11]	-	GO:0016740//transferase activity	-	gi|891585263|ref|XP_013022582.1|/1.32016e-72/3-methyl-2-oxobutanoatehydroxymethyltransferase [Schizosaccharomyces cryophilus OY26]
lcl|NC_012559.1_cds_WP_012695683.1_178	327	4853	5042	2274.61	1998.1	-0.18699	Down	1.08834e-10	3.30382e-10	[locus_tag=LHK_RS00895] [protein=phosphoribosyl-ATP pyrophosphatase] [protein_id=WP_012695683.1] [location=187332..187658]	-	-	-	-	-
lcl|NC_012559.1_cds_WP_052292644.1_2851	1413	2369	2463.97	234.33	206.07	-0.185407	Down	7.25172e-06	1.60191e-05	[locus_tag=LHK_RS14700] [protein=hypothetical protein] [protein_id=WP_052292644.1] [location=complement(3106795..3108207)]	-	-	-	-	gi|225681352|gb|EEH19636.1|/2.7012e-18/hypothetical protein PABG_01895 [Paracoccidioides brasiliensis Pb03]
lcl|NC_012559.1_cds_WP_012697081.1_1428	2376	7121	9430.99	414.44	364.08	-0.185321	Down	6.07442e-13	2.09174e-12	[locus_tag=LHK_RS07340] [protein=3-hydroxyacyl-CoA dehydrogenase] [protein_id=WP_012697081.1] [location=1557505..1559880]	K00022|1|1e-28|129|cnb:CNBH2290|3-hydroxyacyl-CoA dehydrogenase [EC:1.1.1.35];K00074|5|1e-25|119|adl:AURDEDRAFT_102750|3-hydroxybutyryl-CoA dehydrogenase [EC:1.1.1.157]	-	-	-	gi|686625270|gb|KGB76906.1|/1.72764e-29/3-hydroxyacyl-CoA dehydrogenase [Cryptococcus gattii R265]
lcl|NC_012559.1_cds_WP_027824045.1_2459	795	1308.99	1362	234.98	206.72	-0.18486	Down	0.000982288	0.00177572	[locus_tag=LHK_RS12665] [protein=cobyric acid synthase] [protein_id=WP_027824045.1] [location=2655679..2656473]	-	-	-	-	gi|336238880|ref|XP_003342626.1|/7.41832e-15/hypothetical protein SMAC_10343 [Sordaria macrospora k-hell]
lcl|NC_012559.1_cds_WP_012697074.1_1421	1827	3899	4057	296.5	260.85	-0.184812	Down	1.06676e-08	2.88452e-08	[locus_tag=LHK_RS07305] [protein=methyl-accepting chemotaxis protein] [protein_id=WP_012697074.1] [location=1546866..1548692]	-	-	-	-	gi|701780747|gb|KGQ14022.1|/1.59339e-08/Methyl-accepting chemotaxis serine transducer [Beauveria bassiana D1-5]
lcl|NC_012559.1_cds_WP_027823544.1_584	252	586	610	370.25	325.87	-0.184203	Down	0.0269452	0.0396108	[locus_tag=LHK_RS02990] [protein=hypothetical protein] [protein_id=WP_027823544.1] [location=complement(593443..593694)]	-	-	-	-	-
lcl|NC_012559.1_cds_WP_012696945.1_1309	1617	2581	2688	222.35	195.79	-0.183525	Down	3.7912e-06	8.56421e-06	[locus_tag=LHK_RS06740] [protein=NahY] [protein_id=WP_012696945.1] [location=complement(1420632..1422248)]	-	-	-	-	gi|701779660|gb|KGQ13048.1|/1.96328e-15/Methyl-accepting chemotaxis citrate transducer [Beauveria bassiana D1-5]
lcl|NC_012559.1_cds_WP_012698563.1_2781	1386	5229.99	5456	527.68	465.44	-0.181068	Down	8.87688e-11	2.7089e-10	[locus_tag=LHK_RS14330] [protein=argininosuccinate lyase] [protein_id=WP_012698563.1] [location=complement(3032529..3033914)]	K01755|1|6e-103|375|abp:AGABI1DRAFT111353|argininosuccinate lyase [EC:4.3.2.1]	-	-	-	gi|909135107|gb|KNE61175.1|/5.16181e-107/argininosuccinate lyase [Allomyces macrogynus ATCC 38327]
lcl|NC_012559.1_cds_WP_012698647.1_2855	1026	1014	1058	139.53	123.09	-0.180862	Down	0.00427046	0.00712399	[locus_tag=LHK_RS14720] [protein=tRNA-dihydrouridine synthase B] [protein_id=WP_012698647.1] [location=3112577..3113602]	K05544|1|5e-29|129|cput:CONPUDRAFT_145072|tRNA-dihydrouridine synthase 3 [EC:1.3.1.89];K05542|3|1e-28|127|ecu:ECU07_1610|tRNA-dihydrouridine synthase 1 [EC:1.3.1.88]	-	-	-	gi|628841295|ref|XP_007770341.1|/5.28908e-28/FMN-linked oxidoreductase [Coniophora puteana RWD-64-598 SS2]
lcl|NC_012559.1_cds_WP_012696946.1_1310	921	2189	2284	336.97	297.27	-0.180846	Down	2.70592e-05	5.66619e-05	[locus_tag=LHK_RS06745] [protein=LysR family transcriptional regulator] [protein_id=WP_012696946.1] [location=complement(1422435..1423355)]	-	-	-	-	gi|701780662|gb|KGQ13949.1|/2.7709e-38/putative HTH-type transcriptional regulator yeiE [Beauveria bassiana D1-5]
lcl|NC_012559.1_cds_WP_034984836.1_2021	663	596	622	129.53	114.3	-0.180461	Down	0.0286808	0.0418436	[locus_tag=LHK_RS10335] [protein=DNA-binding response regulator] [protein_id=WP_034984836.1] [location=2158203..2158865]	-	-	-	-	gi|701777414|gb|KGQ11124.1|/3.09111e-20/Transcriptional regulatory protein fixJ [Beauveria bassiana D1-5]
lcl|NC_012559.1_cds_WP_012695942.1_423	1299	1040	1087	112.16	99.12	-0.17831	Down	0.00429908	0.00715936	[locus_tag=LHK_RS02175] [protein=adenine permease] [protein_id=WP_012695942.1] [location=complement(424295..425593)]	K06901|1|2e-48|193|mbe:MBM_01535|putative MFS transporter, AGZA family, xanthine/uracil permease	-	-	-	gi|701779594|gb|KGQ12986.1|/1.73659e-109/putative adenine permease PurP [Beauveria bassiana D1-5]
lcl|NC_012559.1_cds_WP_012696211.1_673	1629	547.93	573	46.85	41.42	-0.177721	Down	0.041788	0.0592355	[locus_tag=LHK_RS03445] [protein=Aer] [protein_id=WP_012696211.1] [location=complement(703200..704828)]	-	-	-	-	gi|701777474|gb|KGQ11182.1|/3.26097e-26/Aerotaxis receptor [Beauveria bassiana D1-5]
lcl|NC_012559.1_cds_WP_012696665.1_1069	1338	438	458	45.82	40.51	-0.177699	Down	0.0646072	0.0877591	[locus_tag=LHK_RS05535] [protein=sigma-54-dependent Fis family transcriptional regulator] [protein_id=WP_012696665.1] [location=1145480..1146817]	K15859|1|4e-06|53.5|pic:PICST_66106|osomolarity two-component system, response regulator SKN7	-	-	-	gi|701777306|gb|KGQ11036.1|/2.16675e-70/Nitrogen regulation protein NR(I) [Beauveria bassiana D1-5]
lcl|NC_012559.1_cds_WP_012696070.1_541	297	3239	3389	1692.96	1497.7	-0.176799	Down	5.88716e-07	1.4184e-06	[locus_tag=LHK_RS02775] [protein=flagellar biosynthesis anti-sigma factor FlgM] [protein_id=WP_012696070.1] [location=complement(551349..551645)]	-	-	-	-	-
lcl|NC_012559.1_cds_WP_012698412.1_2639	375	1424	1491	572.79	507.08	-0.175793	Down	0.000987092	0.00178329	[locus_tag=LHK_RS15560] [protein=hypothetical protein] [protein_id=WP_012698412.1] [location=2883615..2883989]	-	-	-	-	-
lcl|NC_012559.1_cds_WP_012695529.1_36	1071	5151	5394	677.96	600.26	-0.175613	Down	3.91524e-10	1.16293e-09	[locus_tag=LHK_RS00180] [protein=3-deoxy-7-phosphoheptulonate synthase] [protein_id=WP_012695529.1] [location=32704..33774]	K01626|1|1e-110|400|mlr:MELLADRAFT_71440|3-deoxy-7-phosphoheptulonate synthase [EC:2.5.1.54]	-	-	-	gi|701777621|gb|KGQ11308.1|/1.34535e-130/Phospho-2-dehydro-3-deoxyheptonate aldolase, Phe-sensitive [Beauveria bassiana D1-5]
lcl|NC_012559.1_cds_WP_012695795.1_284	1008	276	289	38.68	34.25	-0.175484	Down	0.14642	0.185248	[locus_tag=LHK_RS01475] [protein=protease] [protein_id=WP_012695795.1] [location=complement(294534..295541)]	-	-	-	-	gi|701780706|gb|KGQ13989.1|/9.38132e-22/putative protease yegQ [Beauveria bassiana D1-5]
lcl|NC_012559.1_cds_WP_012698232.1_2478	1284	1506	1579	164.37	145.71	-0.173847	Down	0.00080495	0.00146889	[locus_tag=LHK_RS12755] [protein=hypothetical protein] [protein_id=WP_012698232.1] [location=complement(2678521..2679804)]	-	-	-	-	-
lcl|NC_012559.1_cds_WP_012697776.1_2050	879	1175	1232	189.89	168.35	-0.1737	Down	0.0030815	0.00524943	[gene=prpB] [locus_tag=LHK_RS10480] [protein=methylisocitrate lyase] [protein_id=WP_012697776.1] [location=2192974..2193852]	K03417|1|2e-33|143|afm:AFUA_2G03820|methylisocitrate lyase [EC:4.1.3.30]	-	-	-	gi|813216754|dbj|GAO46096.1|/2.38361e-36/hypothetical protein G7K_0337-t1 [Saitoella complicata NRRL Y-17804]
lcl|NC_012559.1_cds_WP_012698255.1_2500	1092	6056	6352	781.21	692.81	-0.173251	Down	2.12676e-11	6.71657e-11	[locus_tag=LHK_RS12870] [protein=nickel/cobalt efflux protein RcnA] [protein_id=WP_012698255.1] [location=2706220..2707311]	-	-	-	-	gi|701771238|gb|KGQ06067.1|/4.22779e-87/Nickel/cobalt efflux system rcnA [Beauveria bassiana D1-5]
lcl|NC_012559.1_cds_WP_012698483.1_2705	540	502	527	135.75	120.5	-0.171919	Down	0.0552796	0.0764151	[locus_tag=LHK_RS15565] [protein=lipid a deacylase signal peptide protein] [protein_id=WP_012698483.1] [location=complement(2955370..2955909)]	-	-	-	-	-
lcl|NC_012559.1_cds_WP_012695558.1_64	696	536	563	110.66	98.28	-0.171164	Down	0.0486552	0.0680374	[locus_tag=LHK_RS00320] [protein=16S rRNA pseudouridine(516) synthase] [protein_id=WP_012695558.1] [location=63559..64254]	-	-	-	-	gi|701780629|gb|KGQ13920.1|/1.40668e-21/Ribosomal small subunit pseudouridine synthase A [Beauveria bassiana D1-5]
lcl|NC_012559.1_cds_WP_012695848.1_330	2694	4205	4417	215.44	191.34	-0.171148	Down	3.49278e-08	9.10449e-08	[locus_tag=LHK_RS01710] [protein=GNAT family N-acetyltransferase] [protein_id=WP_012695848.1] [location=339911..342604]	-	-	-	-	gi|701780356|gb|KGQ13676.1|/3.64425e-148/Uncharacterized protein yfiQ [Beauveria bassiana D1-5]
lcl|NC_012559.1_cds_WP_012697073.1_1420	363	647.98	680.67	270.22	240	-0.1711	Down	0.0311542	0.0450887	[locus_tag=LHK_RS07300] [protein=hypothetical protein] [protein_id=WP_012697073.1] [location=complement(1546355..1546717)]	-	-	-	-	gi|597588155|ref|XP_007297134.1|/3.69134e-06/membrane protein [Marssonina brunnea f. sp. 'multigermtubi' MB_m1]
lcl|NC_012559.1_cds_WP_012697376.1_1691	1473	881	926	83.51	74.21	-0.170335	Down	0.0119814	0.0185057	[locus_tag=LHK_RS08665] [protein=nitrogen regulation protein NR(I)] [protein_id=WP_012697376.1] [location=1812161..1813633]	K15859|1|1e-08|62.0|adl:AURDEDRAFT_110221|osomolarity two-component system, response regulator SKN7	-	GO:0005488//binding;GO:0003824//catalytic activity	GO:0044237//cellular metabolic process	gi|701777306|gb|KGQ11036.1|/1.56336e-149/Nitrogen regulation protein NR(I) [Beauveria bassiana D1-5]
lcl|NC_012559.1_cds_WP_012696324.1_769	762	96	101	18.02	16.03	-0.168825	Down	0.407744	0.460541	[locus_tag=LHK_RS03940] [protein=N(G),N(G)-dimethylarginine dimethylaminohydrolase] [protein_id=WP_012696324.1] [location=810184..810945]	-	-	-	-	gi|831332767|gb|KLT42327.1|/3.47866e-27/dimethylargininase [Trichosporon oleaginosus]
lcl|NC_012559.1_cds_WP_012696455.1_886	948	1831	1927.76	273.51	243.48	-0.16779	Down	0.000339926	0.000647648	[locus_tag=LHK_RS04605] [protein=lipoyl synthase] [protein_id=WP_012696455.1] [location=complement(933854..934801)]	K03644|1|3e-70|265|ppa:PAS_chr1-4_0425|lipoyl synthase [EC:2.8.1.8]	-	-	-	gi|701777578|gb|KGQ11269.1|/3.69655e-110/Lipoyl synthase [Beauveria bassiana D1-5]
lcl|NC_012559.1_cds_WP_012698142.1_2393	645	507	534	113.45	101.03	-0.167273	Down	0.060819	0.0831203	[gene=tmk] [locus_tag=LHK_RS12295] [protein=dTMP kinase] [protein_id=WP_012698142.1] [location=complement(2567875..2568519)]	K00943|1|4e-07|55.1|hir:HETIRDRAFT_435632|dTMP kinase [EC:2.7.4.9]	-	-	-	gi|701777844|gb|KGQ11509.1|/9.10884e-22/3-oxoacyl-[acyl-carrier-protein] synthase 2 [Beauveria bassiana D1-5]
lcl|NC_012559.1_cds_WP_012698285.1_2527	774	811	856	149.73	133.62	-0.164227	Down	0.0199078	0.0297794	[locus_tag=LHK_RS13005] [protein=GntR family transcriptional regulator] [protein_id=WP_012698285.1] [location=complement(2742513..2743286)]	-	-	-	-	gi|701777526|gb|KGQ11223.1|/4.39179e-25/L-lactate permease [Beauveria bassiana D1-5]
lcl|NC_012559.1_cds_WP_012698565.1_2783	1683	4160.99	4397	344.09	307.44	-0.162481	Down	1.92862e-07	4.79836e-07	[locus_tag=LHK_RS14340] [protein=signal transduction protein] [protein_id=WP_012698565.1] [location=3034506..3036188]	K19475|1|5e-06|53.5|hir:HETIRDRAFT_449575|WAS/WASL-interacting protein;K05747|2|7e-06|53.1|hir:HETIRDRAFT_455645|Wiskott-Aldrich syndrome protein	-	-	-	gi|701771237|gb|KGQ06066.1|/7.51909e-58/Cyclic di-GMP phosphodiesterase Gmr [Beauveria bassiana D1-5]
lcl|NC_012559.1_cds_WP_012698364.1_2595	2031	2242	2371	153.05	136.85	-0.161408	Down	0.000141928	0.000280753	[locus_tag=LHK_RS13370] [protein=oligopeptidase A] [protein_id=WP_012698364.1] [location=complement(2833965..2835995)]	K13726|1|8e-60|232|hir:HETIRDRAFT_36792|metallopeptidase MepB [EC:3.4.24.-];K01405|4|4e-58|226|gtr:GLOTRDRAFT_129967|saccharolysin [EC:3.4.24.37]	-	-	-	gi|701779575|gb|KGQ12972.1|/1.08575e-170/Oligopeptidase A [Beauveria bassiana D1-5]
lcl|NC_012559.1_cds_WP_012696482.1_911	1425	1459	1543	143.07	127.93	-0.161367	Down	0.00214842	0.00374358	[locus_tag=LHK_RS04730] [protein=cytochrome c oxidase accessory protein CcoG] [protein_id=WP_012696482.1] [location=962468..963892]	-	-	-	-	gi|269864106|ref|XP_002651457.1|/1.26693e-23/nitrogen fixation protein fixG [Enterocytozoon bieneusi H348]
lcl|NC_012559.1_cds_WP_012696911.1_1277	612	624	660	147.63	132.03	-0.16112	Down	0.044822	0.0630731	[locus_tag=LHK_RS06580] [protein=SAM-dependent methyltransferase] [protein_id=WP_012696911.1] [location=complement(1389250..1389861)]	-	-	-	-	gi|924824473|gb|KOS22414.1|/5.61759e-07/putative methyltransferase [Escovopsis weberi]
lcl|NC_012559.1_cds_WP_012696162.1_629	204	986	1043	801.5	716.85	-0.161031	Down	0.0117833	0.0182192	[locus_tag=LHK_RS03215] [protein=hypothetical protein] [protein_id=WP_012696162.1] [location=647966..648169]	-	-	-	-	gi|701777528|gb|KGQ11225.1|/2.98156e-08/Acetolactate synthase isozyme 1 large subunit [Beauveria bassiana D1-5]
lcl|NC_012559.1_cds_WP_012696581.1_999	1044	440	465.99	59.46	53.25	-0.159138	Down	0.0895832	0.118408	[locus_tag=LHK_RS05185] [protein=peptide ABC transporter permease] [protein_id=WP_012696581.1] [location=1064821..1065864]	-	-	-	-	gi|701780627|gb|KGQ13918.1|/1.45361e-65/putative ABC transporter ATP-binding protein YejF [Beauveria bassiana D1-5]
lcl|NC_012559.1_cds_WP_041825437.1_353	258	16.99	17.99	10.44	9.35	-0.159083	Down	0.747338	0.78218	[locus_tag=LHK_RS01825] [protein=hypothetical protein] [protein_id=WP_041825437.1] [location=complement(362088..362345)]	-	-	-	-	-
lcl|NC_012559.1_cds_WP_012696670.1_1073	1047	422	447	56.86	50.93	-0.158898	Down	0.103134	0.134357	[locus_tag=LHK_RS05555] [protein=hemin degrading factor] [protein_id=WP_012696670.1] [location=complement(1149559..1150605)]	K19849|1|5e-09|62.8|erc:Ecym_7349|signaling mucin MSB2;K11644|2|2e-06|37.0|yli:YALI0D26315g|paired amphipathic helix protein Sin3a	-	-	-	gi|701779746|gb|KGQ13123.1|/1.91629e-49/Hemin receptor [Beauveria bassiana D1-5]
lcl|NC_012559.1_cds_WP_012697881.1_2142	1434	7795	8258	759.46	680.27	-0.158867	Down	2.85226e-12	9.46179e-12	[locus_tag=LHK_RS10980] [protein=dihydrolipoyl dehydrogenase] [protein_id=WP_012697881.1] [location=complement(2302232..2303665)]	K00382|1|4e-111|402|yli:YALI0D20768g|dihydrolipoamide dehydrogenase [EC:1.8.1.4]	-	-	-	gi|575476766|ref|XP_006677677.1|/1.51966e-117/hypothetical protein BATDEDRAFT_87007 [Batrachochytrium dendrobatidis JAM81]
lcl|NC_012559.1_cds_WP_012696136.1_605	609	7028	7447	1671.47	1497.5	-0.158561	Down	3.58918e-11	1.12007e-10	[locus_tag=LHK_RS03095] [protein=hypothetical protein] [protein_id=WP_012696136.1] [location=complement(618620..619228)]	-	-	-	-	-
lcl|NC_012559.1_cds_WP_012695511.1_19	498	608	645	179.38	160.9	-0.156855	Down	0.0537104	0.0744949	[locus_tag=LHK_RS00095] [protein=GNAT family acetyltransferase] [protein_id=WP_012695511.1] [location=complement(19155..19652)]	-	-	-	-	-
lcl|NC_012559.1_cds_WP_041825426.1_175	339	476	505	214.25	192.19	-0.156762	Down	0.0879122	0.116519	[locus_tag=LHK_RS00880] [protein=membrane protein] [protein_id=WP_041825426.1] [location=185707..186045]	-	-	-	-	-
lcl|NC_012559.1_cds_WP_012697187.1_1521	591	20910	22185	5134.47	4605.94	-0.15672	Down	1.4858e-29	9.56194e-29	[locus_tag=LHK_RS07805] [protein=superoxide dismutase] [protein_id=WP_012697187.1] [location=complement(1639771..1640361)]	K04564|1|9e-38|156|pte:PTT_18747|superoxide dismutase, Fe-Mn family [EC:1.15.1.1]	-	-	-	gi|701779760|gb|KGQ13133.1|/8.55949e-63/HTH-type transcriptional repressor PurR [Beauveria bassiana D1-5]
lcl|NC_012559.1_cds_WP_041825423.1_150	501	377	400	110.51	99.14	-0.156638	Down	0.128951	0.16473	[locus_tag=LHK_RS00755] [protein=hypothetical protein] [protein_id=WP_041825423.1] [location=complement(163965..164465)]	-	-	-	-	-
lcl|NC_012559.1_cds_WP_012695736.1_229	4170	29023	30799	956.02	857.79	-0.156416	Down	3.20852e-40	2.87674e-39	[locus_tag=LHK_RS01195] [protein=DNA-directed RNA polymerase subunit beta] [protein_id=WP_012695736.1] [location=242480..246649]	K03021|1|2e-26|122|clu:CLUG_02458|DNA-directed RNA polymerase III subunit RPC2 [EC:2.7.7.6]	-	-	-	gi|701766395|gb|KGQ02378.1|/0/DNA-directed RNA polymerase subunit beta [Beauveria bassiana D1-5]
lcl|NC_012559.1_cds_WP_012696374.1_814	891	1009	1071	160.78	144.29	-0.156117	Down	0.0134476	0.020704	[locus_tag=LHK_RS04235] [protein=universal stress protein] [protein_id=WP_012696374.1] [location=complement(859336..860226)]	-	-	-	-	-
lcl|NC_012559.1_cds_WP_012695772.1_264	1152	1055	1120	128.77	115.59	-0.15578	Down	0.0116089	0.0179783	[locus_tag=LHK_RS01370] [protein=hypothetical protein] [protein_id=WP_012695772.1] [location=270571..271722]	-	-	-	-	gi|909609842|gb|KNF00114.1|/4.99262e-09/hypothetical protein PSTG_06735 [Puccinia striiformis f. sp. tritici PST-78]
lcl|NC_012559.1_cds_WP_041825602.1_1545	726	238	253	47	42.24	-0.154051	Down	0.235144	0.282563	[locus_tag=LHK_RS07935] [protein=hypothetical protein] [protein_id=WP_041825602.1] [location=1670391..1671116]	-	-	-	-	-
lcl|NC_012559.1_cds_WP_012696473.1_902	786	66	128.94	11.99	10.8	-0.153669	Down	0.000915714	0.00166264	[locus_tag=LHK_RS04685] [protein=enoyl-CoA hydratase] [protein_id=WP_012696473.1] [location=complement(952143..952928)]	K07511|1|1e-49|196|pfp:PFL1_06389|enoyl-CoA hydratase [EC:4.2.1.17]	-	-	-	gi|924816459|gb|KOS14592.1|/4.06989e-50/enoyl- hydratase [Malassezia pachydermatis]
lcl|NC_012559.1_cds_WP_027823712.1_985	438	617	656	209.24	188.1	-0.153659	Down	0.056789	0.0782775	[locus_tag=LHK_RS05115] [protein=hypothetical protein] [protein_id=WP_027823712.1] [location=complement(1049005..1049442)]	-	-	-	-	-
lcl|NC_012559.1_cds_WP_012696079.1_550	873	821	873	133.63	120.15	-0.153407	Down	0.0282116	0.041263	[locus_tag=LHK_RS02820] [protein=ATPase AAA] [protein_id=WP_012696079.1] [location=complement(558653..559525)]	-	-	-	-	-
lcl|NC_012559.1_cds_WP_012696493.1_921	1809	1707	1816	131.13	117.95	-0.152822	Down	0.00164073	0.00289376	[locus_tag=LHK_RS04780] [protein=hypothetical protein] [protein_id=WP_012696493.1] [location=complement(972343..974151)]	-	-	-	-	-
lcl|NC_012559.1_cds_WP_012698163.1_2410	657	2698	2871	592.03	532.66	-0.152455	Down	7.8596e-05	0.000158506	[locus_tag=LHK_RS12385] [protein=aminotransferase] [protein_id=WP_012698163.1] [location=2586843..2587499]	-	-	-	-	-
lcl|NC_012559.1_cds_WP_012696533.1_954	858	966.99	1029	160.27	144.2	-0.152433	Down	0.0192042	0.0287715	[locus_tag=LHK_RS04955] [protein=phosphoserine phosphatase] [protein_id=WP_012696533.1] [location=complement(1013627..1014484)]	K01079|1|1e-41|170|pno:SNOG_11778|phosphoserine phosphatase [EC:3.1.3.3]	-	-	-	gi|501753640|emb|CCG82785.1|/5.11371e-44/Phosphoserine phosphatase [Taphrina deformans PYCC 5710]
lcl|NC_012559.1_cds_407	1108	2350.99	2502.97	298.75	268.92	-0.151762	Down	0.000244892	0.000475022	[locus_tag=LHK_RS02095] [protein=flagellar biosynthesis protein FlgI] [pseudo=true] [exception=annotated by transcript or proteomic data] [location=complement(408412..409519)]	-	-	-	-	gi|701777820|gb|KGQ11486.1|/1.60502e-49/Flagellar basal-body rod protein flgG [Beauveria bassiana D1-5]
lcl|NC_012559.1_cds_WP_012697874.1_2135	336	1046	1114	475.53	428.2	-0.151252	Down	0.0146531	0.0224526	[locus_tag=LHK_RS10945] [protein=SCP-2 sterol transfer family] [protein_id=WP_012697874.1] [location=complement(2296316..2296651)]	-	-	-	-	-
lcl|NC_012559.1_cds_WP_012697558.1_1852	744	320	341	61.58	55.49	-0.150234	Down	0.178619	0.221249	[locus_tag=LHK_RS09490] [protein=heme ABC transporter permease] [protein_id=WP_012697558.1] [location=1972894..1973637]	-	-	-	-	gi|701777691|gb|KGQ11367.1|/3.95294e-28/Heme exporter protein C [Beauveria bassiana D1-5]
lcl|NC_012559.1_cds_WP_012696891.1_1257	423	1035	1104	364.61	328.84	-0.148968	Down	0.0167108	0.0253507	[locus_tag=LHK_RS06480] [protein=HolC] [protein_id=WP_012696891.1] [location=1367525..1367947]	-	-	-	-	-
lcl|NC_012559.1_cds_WP_012696462.1_892	1668	838	894	69.94	63.08	-0.148935	Down	0.0315068	0.0455535	[locus_tag=LHK_RS04635] [protein=acyl-CoA synthetase FdrA] [protein_id=WP_012696462.1] [location=940224..941891]	-	-	-	-	-
lcl|NC_012559.1_cds_WP_012696000.1_472	693	1255	1339	260.29	234.8	-0.148687	Down	0.00857418	0.0136283	[locus_tag=LHK_RS02425] [protein=carbonic anhydrase] [protein_id=WP_012696000.1] [location=480500..481192]	K01673|1|1e-20|100|smp:SMAC_03420|carbonic anhydrase [EC:4.2.1.1]	-	-	-	gi|907090229|gb|KNC96653.1|/1.4281e-50/hypothetical protein SPPG_07866 [Spizellomyces punctatus DAOM BR117]
lcl|NC_012559.1_cds_WP_012698081.1_2340	1059	732	781	97.47	87.93	-0.148603	Down	0.0446178	0.0628163	[locus_tag=LHK_RS12025] [protein=iron ABC transporter ATP-binding protein] [protein_id=WP_012698081.1] [location=2508011..2509069]	K05658|1|1e-13|78.2|nhe:NECHADRAFT_96021|ATP-binding cassette, subfamily B (MDR/TAP), member 1 [EC:3.6.3.44];K05663|2|2e-13|77.0|aje:HCAG_05259|mitochondrial ABC transporter ATM	-	-	-	gi|701777722|gb|KGQ11395.1|/1.44784e-44/Putrescine transport ATP-binding protein PotG [Beauveria bassiana D1-5]
lcl|NC_012559.1_cds_WP_012697654.1_1936	876	1709	1824	277.18	250.13	-0.148145	Down	0.00223428	0.00388617	[locus_tag=LHK_RS09905] [protein=molecular chaperone Hsp33] [protein_id=WP_012697654.1] [location=2072886..2073761]	-	-	-	-	gi|701780104|gb|KGQ13449.1|/1.25014e-53/33 kDa chaperonin [Beauveria bassiana D1-5]
lcl|NC_012559.1_cds_WP_012698286.1_2528	756	801	855	151.58	136.8	-0.148011	Down	0.0364618	0.0522481	[locus_tag=LHK_RS13010] [protein=Fe-S oxidoreductase] [protein_id=WP_012698286.1] [location=2743535..2744290]	-	-	-	-	gi|575488034|ref|XP_006683311.1|/7.65804e-11/hypothetical protein BATDEDRAFT_93075 [Batrachochytrium dendrobatidis JAM81]
lcl|NC_012559.1_cds_WP_027824344.1_758	627	326	348	75.17	67.85	-0.147808	Down	0.181712	0.224696	[locus_tag=LHK_RS03885] [protein=hypothetical protein] [protein_id=WP_027824344.1] [location=796713..797339]	-	-	-	-	gi|50292529|ref|XP_448697.1|/3.33978e-10/hypothetical protein [Candida glabrata CBS 138]
lcl|NC_012559.1_cds_WP_012696135.1_604	897	6538.96	6980.93	1034.67	933.95	-0.147753	Down	2.50748e-09	7.05016e-09	[locus_tag=LHK_RS03090] [protein=LysR family transcriptional regulator] [protein_id=WP_012696135.1] [location=617722..618618]	-	-	-	-	gi|701779995|gb|KGQ13346.1|/3.45958e-30/putative HTH-type transcriptional regulator yhjC [Beauveria bassiana D1-5]
lcl|NC_012559.1_cds_WP_012695699.1_194	846	164.98	270	27.75	25.4	-0.147619	Down	0.00076245	0.00139485	[locus_tag=LHK_RS00975] [protein=3-hydroxybutyryl-CoA dehydrogenase] [protein_id=WP_012695699.1] [location=199323..200168]	K00074|1|6e-61|234|ela:UCREL1_9408|3-hydroxybutyryl-CoA dehydrogenase [EC:1.1.1.157]	-	-	-	gi|575472700|ref|XP_006675643.1|/4.79009e-63/hypothetical protein BATDEDRAFT_29410 [Batrachochytrium dendrobatidis JAM81]
lcl|NC_012559.1_cds_WP_012697326.1_1649	837	1052	1123.99	178.94	161.65	-0.146602	Down	0.0166189	0.0252378	[locus_tag=LHK_RS08460] [protein=diaminopimelate epimerase] [protein_id=WP_012697326.1] [location=complement(1762867..1763703)]	-	-	-	-	gi|584141407|gb|EWG50738.1|/4.74839e-23/diaminopimelate epimerase [Fusarium verticillioides 7600]
lcl|NC_012559.1_cds_52	1066	1695.95	1812.97	224.3	202.73	-0.14587	Down	0.00271932	0.00467646	[locus_tag=LHK_RS00260] [protein=spermidine/putrescine ABC transporter substrate-binding protein] [pseudo=true] [exception=annotated by transcript or proteomic data] [location=complement(48697..49762)]	K11397|1|4e-06|53.1|ncr:NCU07863|chromatin modification-related protein VID21	-	-	-	gi|701777722|gb|KGQ11395.1|/3.27315e-47/Putrescine transport ATP-binding protein PotG [Beauveria bassiana D1-5]
lcl|NC_012559.1_cds_WP_041825418.1_81	2904	4542.99	4859	215.72	195.08	-0.145094	Down	1.10464e-06	2.61572e-06	[locus_tag=LHK_RS00405] [protein=hypothetical protein] [protein_id=WP_041825418.1] [location=81550..84453]	-	-	-	-	-
lcl|NC_012559.1_cds_WP_041825796.1_274	1449	299.99	320.98	28.92	26.16	-0.144705	Down	0.211978	0.25718	[locus_tag=LHK_RS01420] [protein=arginine-ornithine antiporter] [protein_id=WP_041825796.1] [location=complement(284499..285947)]	-	-	-	-	gi|701780122|gb|KGQ13465.1|/4.66464e-98/Ornithine carbamoyltransferase, catabolic [Beauveria bassiana D1-5]
lcl|NC_012559.1_cds_WP_012696428.1_861	561	8616	9218	2236.68	2023.26	-0.144677	Down	2.01396e-11	6.36728e-11	[locus_tag=LHK_RS04480] [protein=phasin] [protein_id=WP_012696428.1] [location=906259..906819]	-	-	-	-	-
lcl|NC_012559.1_cds_WP_041826148.1_2811	435	529	566	180.75	163.51	-0.144617	Down	0.096384	0.126589	[locus_tag=LHK_RS14480] [protein=hypothetical protein] [protein_id=WP_041826148.1] [location=complement(3067465..3067899)]	-	-	-	-	-
lcl|NC_012559.1_cds_WP_012695672.1_167	816	1857	1987	324.37	293.46	-0.144477	Down	0.00187066	0.0032813	[locus_tag=LHK_RS00840] [protein=flagellar brake protein YcgR] [protein_id=WP_012695672.1] [location=179064..179879]	-	-	-	-	gi|701771184|gb|KGQ06027.1|/1.07851e-16/Flagellar brake protein YcgR [Beauveria bassiana D1-5]
lcl|NC_012559.1_cds_WP_012698233.1_2479	1905	3814.99	4083	278	251.56	-0.144182	Down	9.21208e-06	2.01497e-05	[locus_tag=LHK_RS12760] [protein=asparagine synthetase B] [protein_id=WP_012698233.1] [location=complement(2679911..2681815)]	K01953|1|1e-60|235|sla:SERLADRAFT_414788|asparagine synthase (glutamine-hydrolysing) [EC:6.3.5.4]	-	-	-	gi|727134123|emb|CEG82612.1|/1.17978e-62/Putative Asparagine synthetase [Rhizopus microsporus]
lcl|NC_012559.1_cds_WP_012696729.1_1125	795	2230	2387	400.31	362.29	-0.143973	Down	0.000684946	0.00126425	[locus_tag=LHK_RS05820] [protein=tryptophan synthase subunit alpha] [protein_id=WP_012696729.1] [location=1213086..1213880]	K01694|1|1e-35|150|cot:CORT_0B01530|tryptophan synthase [EC:4.2.1.20]	-	-	-	gi|1001614630|gb|KXS18379.1|/4.31888e-39/tryptophan synthase [Gonapodya prolifera JEL478]
lcl|NC_012559.1_cds_WP_012697518.1_1813	1014	525	562	73.13	66.19	-0.14385	Down	0.0992766	0.129799	[locus_tag=LHK_RS09295] [protein=methionine ABC transporter ATP-binding protein] [protein_id=WP_012697518.1] [location=1933855..1934868]	K05658|1|3e-23|109|pgr:PGTG_10564|ATP-binding cassette, subfamily B (MDR/TAP), member 1 [EC:3.6.3.44];K02021|5|5e-23|108|kla:KLLA0D00748g|putative ABC transport system ATP-binding protein	-	-	-	gi|701780472|gb|KGQ13783.1|/8.45106e-71/Methionine import ATP-binding protein MetN 2 [Beauveria bassiana D1-5]
lcl|NC_012559.1_cds_WP_012696728.1_1124	1200	4146	4442	485.18	439.51	-0.142624	Down	4.4888e-06	1.00616e-05	[locus_tag=LHK_RS05815] [protein=tryptophan synthase subunit beta] [protein_id=WP_012696728.1] [location=1211879..1213078]	K01694|1|2e-145|515|uma:UMAG_04584|tryptophan synthase [EC:4.2.1.20]	-	-	-	gi|907094069|gb|KNC99911.1|/2.07484e-146/tryptophan synthase, beta subunit [Spizellomyces punctatus DAOM BR117]
lcl|NC_012559.1_cds_WP_012698243.1_2490	933	5068	5434	769.71	697.8	-0.141501	Down	4.82114e-07	1.16837e-06	[locus_tag=LHK_RS12815] [protein=nucleotide sugar epimerase] [protein_id=WP_012698243.1] [location=complement(2694181..2695113)]	K01710|1|4e-11|69.3|nfi:NFIA_106790|dTDP-glucose 4,6-dehydratase [EC:4.2.1.46]	-	-	-	gi|907094705|gb|KND00449.1|/9.48138e-18/UDP-glucose 4-epimerase [Spizellomyces punctatus DAOM BR117]
lcl|NC_012559.1_cds_WP_012695737.1_230	4206	22167	23776	723.88	656.47	-0.141021	Down	1.01754e-25	5.78937e-25	[locus_tag=LHK_RS01200] [protein=DNA-directed RNA polymerase subunit beta'] [protein_id=WP_012695737.1] [location=246718..250923]	K03006|1|2e-46|189|ani:AN0809.2|DNA-directed RNA polymerase II subunit RPB1 [EC:2.7.7.6]	-	-	-	gi|701766392|gb|KGQ02376.1|/2.44049e-133/DNA-directed RNA polymerase subunit beta' [Beauveria bassiana D1-5]
lcl|NC_012559.1_cds_WP_012695526.1_33	582	1304	1399	325.48	295.25	-0.140632	Down	0.0111067	0.0172558	[locus_tag=LHK_RS00165] [protein=hypothetical protein] [protein_id=WP_012695526.1] [location=30852..31433]	-	-	-	-	-
lcl|NC_012559.1_cds_WP_052292563.1_1445	1158	521	559	63.25	57.38	-0.140518	Down	0.108415	0.14073	[locus_tag=LHK_RS15295] [protein=hypothetical protein] [protein_id=WP_052292563.1] [location=complement(1574490..1575647)]	-	-	-	-	-
lcl|NC_012559.1_cds_WP_012695519.1_26	747	1455	1562	278.83	253.09	-0.139735	Down	0.00769846	0.0123585	[locus_tag=LHK_RS00130] [protein=glutamate ABC transporter permease] [protein_id=WP_012695519.1] [location=24687..25433]	-	-	-	-	gi|701766143|gb|KGQ02269.1|/1.13865e-51/Glutamate/aspartate transport system permease prote in gltJ [Beauveria bassiana D1-5]
lcl|NC_012559.1_cds_WP_012697920.1_2171	933	938	1007	142.46	129.31	-0.139723	Down	0.0323522	0.0466361	[locus_tag=LHK_RS11120] [protein=phosphate acetyltransferase] [protein_id=WP_012697920.1] [location=2340181..2341113]	-	-	-	-	gi|701780585|gb|KGQ13881.1|/1.16171e-07/Phosphate acetyltransferase [Beauveria bassiana D1-5]
lcl|NC_012559.1_cds_WP_012696594.1_1014	1185	8835	9488	1047.41	951.05	-0.139233	Down	6.10566e-11	1.87508e-10	[locus_tag=LHK_RS05260] [protein=acetyl-CoA acetyltransferase] [protein_id=WP_012696594.1] [location=1081484..1082668]	K00626|1|1e-87|324|wse:WALSEDRAFT_32865|acetyl-CoA C-acetyltransferase [EC:2.3.1.9]	-	-	-	gi|749887405|gb|KIJ56723.1|/1.93625e-88/hypothetical protein M422DRAFT_22881 [Sphaerobolus stellatus SS14]
lcl|NC_012559.1_cds_WP_012695911.1_392	495	3629	3898	1077.68	978.73	-0.138946	Down	2.86008e-05	5.97604e-05	[locus_tag=LHK_RS02020] [protein=glutathione peroxidase] [protein_id=WP_012695911.1] [location=391172..391666]	K00432|1|6e-49|193|mgr:MGG_07460|glutathione peroxidase [EC:1.11.1.9]	-	-	-	gi|701779841|gb|KGQ13206.1|/1.60774e-48/Glutathione peroxidase [Beauveria bassiana D1-5]
lcl|NC_012559.1_cds_WP_012697072.1_1419	312	538	578	265.89	241.53	-0.138627	Down	0.107432	0.13958	[locus_tag=LHK_RS07295] [protein=hypothetical protein] [protein_id=WP_012697072.1] [location=1545707..1546018]	-	-	-	-	gi|701777489|gb|KGQ11194.1|/3.25845e-10/Protein AroM [Beauveria bassiana D1-5]
lcl|NC_012559.1_cds_WP_012698630.1_2840	1710	3982.96	4282	324.06	294.56	-0.137699	Down	1.47114e-05	3.16524e-05	[locus_tag=LHK_RS14645] [protein=proline--tRNA ligase] [protein_id=WP_012698630.1] [location=complement(3094296..3096005)]	K01881|1|2e-69|264|bcom:BAUCODRAFT_29329|prolyl-tRNA synthetase [EC:6.1.1.15]	-	-	-	gi|727139449|emb|CEG78007.1|/1.99601e-82/Putative Prolyl-tRNA synthetase [Rhizopus microsporus]
lcl|NC_012559.1_cds_WP_012696322.1_767	1038	360	387	48.94	44.49	-0.137533	Down	0.190255	0.233961	[locus_tag=LHK_RS03930] [protein=hypothetical protein] [protein_id=WP_012696322.1] [location=807300..808337]	-	-	-	-	-
lcl|NC_012559.1_cds_WP_052292619.1_2874	1209	2523.97	2713.96	293.1	266.47	-0.13742	Down	0.000559606	0.00104421	[locus_tag=LHK_RS14830] [protein=hypothetical protein] [protein_id=WP_052292619.1] [location=3129585..3130793]	-	-	-	-	-
lcl|NC_012559.1_cds_WP_012696582.1_1000	1626	1193	1283	102.19	92.92	-0.137193	Down	0.0177602	0.0267188	[locus_tag=LHK_RS05190] [protein=ABC transporter] [protein_id=WP_012696582.1] [location=1065861..1067486]	K05658|1|4e-19|97.1|afv:AFLA_097520|ATP-binding cassette, subfamily B (MDR/TAP), member 1 [EC:3.6.3.44]	-	-	-	gi|701780675|gb|KGQ13962.1|/6.82631e-117/Glutathione import ATP-binding protein GsiA [Beauveria bassiana D1-5]
lcl|NC_012559.1_cds_WP_012696471.1_900	1203	236	387	27.55	25.19	-0.137114	Down	6.629e-05	0.000134343	[locus_tag=LHK_RS04675] [protein=acetyl-CoA acetyltransferase] [protein_id=WP_012696471.1] [location=complement(949358..950560)]	K07508|1|3e-72|273|pfp:PFL1_05545|acetyl-CoA acyltransferase 2 [EC:2.3.1.16]	-	-	-	gi|701771289|gb|KGQ06105.1|/2.32419e-113/Phenylacetate-coenzyme A ligase [Beauveria bassiana D1-5]
lcl|NC_012559.1_cds_WP_012698353.1_2584	936	4101.98	4414	620.92	564.93	-0.136335	Down	1.32428e-05	2.86416e-05	[locus_tag=LHK_RS13315] [protein=electron transfer flavoprotein subunit beta] [protein_id=WP_012698353.1] [location=complement(2815464..2816399)]	K03522|1|1e-76|286|vda:VDAG_09044|electron transfer flavoprotein alpha subunit	-	-	-	gi|907096420|gb|KND01949.1|/7.67447e-76/hypothetical protein SPPG_02456 [Spizellomyces punctatus DAOM BR117]
lcl|NC_012559.1_cds_WP_012695561.1_67	1071	5205	5601.92	685.07	623.4	-0.136093	Down	8.71326e-07	2.07684e-06	[locus_tag=LHK_RS00335] [protein=hypothetical protein] [protein_id=WP_012695561.1] [location=complement(67298..68368)]	-	-	-	-	-
lcl|NC_012559.1_cds_WP_012696223.1_682	585	665	716	165.08	150.28	-0.135512	Down	0.0801502	0.106965	[locus_tag=LHK_RS03490] [protein=flavin reductase] [protein_id=WP_012696223.1] [location=complement(713633..714217)]	-	-	-	-	gi|701779818|gb|KGQ13185.1|/7.76121e-69/putative 4-amino-4-deoxy-L-arabinose-phosphoundecaprenol flippase subunit ArnF [Beauveria bassiana D1-5]
lcl|NC_012559.1_cds_WP_012697679.1_1962	753	4006	4315	761.27	693.31	-0.134908	Down	1.93907e-05	4.11395e-05	[locus_tag=LHK_RS10035] [protein=gamma-glutamyl-gamma-aminobutyrate hydrolase] [protein_id=WP_012697679.1] [location=complement(2097463..2098215)]	-	-	-	-	gi|429241401|ref|NP_596851.2|/1.53018e-11/peptidase family C26 protein [Schizosaccharomyces pombe 972h-]
lcl|NC_012559.1_cds_WP_012697899.1_2159	408	190.07	204.83	69.66	63.47	-0.134256	Down	0.334342	0.388078	[locus_tag=LHK_RS11065] [protein=two-component system response regulator] [protein_id=WP_012697899.1] [location=2323741..2324148]	K19692|1|7e-11|65.9|pbn:PADG_07139|osomolarity two-component system, sensor histidine kinase TcsA [EC:2.7.13.3];K11231|3|2e-10|64.7|yli:YALI0F08789g|osomolarity two-component system, sensor histidine kinase SLN1 [EC:2.7.13.3]	-	-	GO:0009987//cellular process	gi|701768576|gb|KGQ03871.1|/8.3516e-43/Methyl-accepting chemotaxis protein II [Beauveria bassiana D1-5]
lcl|NC_012559.1_cds_WP_041825740.1_2482	1473	3237	3490	306.82	279.69	-0.133564	Down	0.000143466	0.000283603	[locus_tag=LHK_RS12775] [protein=hypothetical protein] [protein_id=WP_041825740.1] [location=complement(2686459..2687931)]	-	-	-	-	-
lcl|NC_012559.1_cds_164	1036	395	425.99	53.81	49.07	-0.133033	Down	0.174014	0.21573	[locus_tag=LHK_RS00825] [protein=hypothetical protein] [pseudo=true] [exception=annotated by transcript or proteomic data] [location=176307..177342]	-	-	-	-	-
lcl|NC_012559.1_cds_WP_012696897.1_1263	1098	1320.94	1425	169.44	154.55	-0.132701	Down	0.0165723	0.0251802	[locus_tag=LHK_RS06510] [protein=UDP-N-acetyl glucosamine 2-epimerase] [protein_id=WP_012696897.1] [location=complement(1373696..1374793)]	-	-	-	-	gi|907090080|gb|KNC96568.1|/1.25245e-54/UDP-N-acetylglucosamine 2-epimerase [Spizellomyces punctatus DAOM BR117]
lcl|NC_012559.1_cds_WP_012696225.1_684	468	941	1016	296.93	271.06	-0.131511	Down	0.0433356	0.0612195	[locus_tag=LHK_RS03500] [protein=ribonuclease] [protein_id=WP_012696225.1] [location=complement(714563..715030)]	-	-	-	-	-
lcl|NC_012559.1_cds_WP_052292576.1_1897	840	775	837	131.33	119.92	-0.131124	Down	0.067462	0.0913371	[locus_tag=LHK_RS09710] [protein=hypothetical protein] [protein_id=WP_052292576.1] [location=complement(2019828..2020667)]	-	-	-	-	gi|701780194|gb|KGQ13533.1|/3.92922e-09/D-ribose-binding periplasmic protein [Beauveria bassiana D1-5]
lcl|NC_012559.1_cds_WP_012696626.1_1034	351	25	27	10.82	9.88	-0.131118	Down	0.734	0.770447	[locus_tag=LHK_RS05355] [protein=hypothetical protein] [protein_id=WP_012696626.1] [location=complement(1113180..1113530)]	-	-	-	-	-
lcl|NC_012559.1_cds_WP_012698240.1_2486	1431	2421	2618	236.38	216.13	-0.129209	Down	0.00144555	0.00256829	[locus_tag=LHK_RS12795] [protein=ABC transporter] [protein_id=WP_012698240.1] [location=complement(2690176..2691606)]	K06158|1|3e-12|73.9|mbe:MBM_05800|ATP-binding cassette, subfamily F, member 3	-	-	-	gi|575488304|ref|XP_006683446.1|/4.21325e-43/hypothetical protein BATDEDRAFT_93204 [Batrachochytrium dendrobatidis JAM81]
lcl|NC_012559.1_cds_WP_012696102.1_573	1461	270	292	25.81	23.6	-0.129143	Down	0.28651	0.337153	[locus_tag=LHK_RS02935] [protein=methyl-accepting chemotaxis protein IV] [protein_id=WP_012696102.1] [location=complement(583987..585447)]	K19475|1|9e-07|55.8|hir:HETIRDRAFT_449575|WAS/WASL-interacting protein;K20353|3|6e-06|53.1|mgr:MGG_12141|COPII coat assembly protein SEC16	-	-	-	gi|302406240|ref|XP_003000956.1|/1.71678e-07/pyruvate dehydrogenase protein X component [Verticillium alfalfae VaMs.102]
lcl|NC_012559.1_cds_WP_012697088.1_1434	789	3092	3344	559.47	511.59	-0.129073	Down	0.000324536	0.000620777	[locus_tag=LHK_RS07370] [protein=cysteine ABC transporter substrate-binding protein] [protein_id=WP_012697088.1] [location=complement(1565365..1566153)]	K01713|1|6e-07|55.1|pno:SNOG_13506|cyclohexadienyl dehydratase [EC:4.2.1.51 4.2.1.91]	-	-	-	gi|701768566|gb|KGQ03863.1|/1.04535e-45/Cystine-binding periplasmic protein [Beauveria bassiana D1-5]
lcl|NC_012559.1_cds_WP_012698668.1_2875	1374	1886	2040	192	175.59	-0.128896	Down	0.00505054	0.00832936	[locus_tag=LHK_RS14860] [protein=NAD(P) transhydrogenase subunit beta] [protein_id=WP_012698668.1] [location=complement(3136419..3137792)]	K00323|1|6e-97|355|adl:AURDEDRAFT_110157|NAD(P) transhydrogenase [EC:1.6.1.2]	-	-	-	gi|701779777|gb|KGQ13148.1|/1.591e-116/NAD(P) transhydrogenase subunit beta [Beauveria bassiana D1-5]
lcl|NC_012559.1_cds_WP_012696485.1_914	981	2917.99	3158	420.65	384.92	-0.128062	Down	0.000555638	0.00103748	[locus_tag=LHK_RS04745] [protein=glycine cleavage system protein T] [protein_id=WP_012696485.1] [location=complement(964977..965957)]	K12613|1|2e-10|67.4|cpw:CPC735_017120|mRNA-decapping enzyme subunit 2 [EC:3.6.1.62]	-	-	-	gi|909989108|gb|KNG46643.1|/2.13788e-15/integral membrane protein [Stemphylium lycopersici]
lcl|NC_012559.1_cds_WP_012696314.1_759	1248	521	564	58.55	53.59	-0.127705	Down	0.143612	0.181934	[locus_tag=LHK_RS03890] [protein=colanic acid biosynthesis glycosyltransferase WcaL] [protein_id=WP_012696314.1] [location=797341..798588]	K03857|1|3e-12|73.9|cci:CC1G_15724|phosphatidylinositol glycan, class A [EC:2.4.1.198]	-	-	-	gi|701780736|gb|KGQ14015.1|/1.37335e-23/Colanic acid biosynthesis protein wcaK [Beauveria bassiana D1-5]
lcl|NC_012559.1_cds_WP_041826136.1_2718	1050	1793	1941	240.88	220.48	-0.127667	Down	0.00674154	0.0109314	[locus_tag=LHK_RS14015] [protein=UDP-N-acetylglucosamine--N-acetylmuramyl-(pentapeptide) pyrophosphoryl-undecaprenol N-acetylglucosamine transferase] [protein_id=WP_041826136.1] [location=complement(2967103..2968152)]	-	-	-	-	-
lcl|NC_012559.1_cds_WP_012695729.1_222	1191	50847.3	55068.7	5996.77	5491.25	-0.127051	Down	1.03931e-46	1.08268e-45	[gene=tuf] [locus_tag=LHK_RS01155] [protein=elongation factor Tu] [protein_id=WP_012695729.1] [location=237559..238749]	K02358|1|1e-135|483|kaf:KAFR_0G02380|elongation factor Tu	-	GO:0000166//nucleotide binding	GO:0044238//primary metabolic process;GO:0044237//cellular metabolic process	gi|1000779354|gb|KXN70583.1|/4.42595e-141/translation elongation factor Tu [Conidiobolus coronatus NRRL 28638]
lcl|NC_012559.1_cds_WP_012697087.1_1433	660	1024	1110	223.62	204.95	-0.125777	Down	0.0435608	0.0614477	[locus_tag=LHK_RS07365] [protein=amino acid ABC transporter permease] [protein_id=WP_012697087.1] [location=complement(1564624..1565283)]	-	-	-	-	gi|701768565|gb|KGQ03862.1|/6.13143e-37/D-cysteine desulfhydrase [Beauveria bassiana D1-5]
lcl|NC_012559.1_cds_WP_012696067.1_538	693	1499	1625	310.89	284.96	-0.125645	Down	0.014711	0.0225294	[locus_tag=LHK_RS02760] [protein=thiol:disulfide oxidoreductase] [protein_id=WP_012696067.1] [location=549772..550464]	K20929|1|4e-42|171|pno:SNOG_00220|glyoxal/methylglyoxal oxidase [EC:1.2.3.15];K00799|2|1e-41|170|tre:TRIREDRAFT_109998|glutathione S-transferase [EC:2.5.1.18]	-	-	-	gi|701780591|gb|KGQ13887.1|/6.366e-75/putative disulfide bond reductase yfcG [Beauveria bassiana D1-5]
lcl|NC_012559.1_cds_WP_012695677.1_172	594	1799	1951	439.37	402.88	-0.125086	Down	0.00781174	0.0125057	[locus_tag=LHK_RS00865] [protein=imidazoleglycerol-phosphate dehydratase] [protein_id=WP_012695677.1] [location=183542..184135]	K01693|1|2e-44|178|cgi:CGB_L1640W|imidazoleglycerol-phosphate dehydratase [EC:4.2.1.19]	-	-	-	gi|406700542|gb|EKD03708.1|/6.04151e-48/imidazoleglycerol-phosphate dehydratase [Trichosporon asahii var. asahii CBS 8904]
lcl|NC_012559.1_cds_WP_012695920.1_401	2574	36712	39815	1969.9	1806.35	-0.125045	Down	3.27502e-33	2.34184e-32	[locus_tag=LHK_RS02065] [protein=ATP-dependent chaperone ClpB] [protein_id=WP_012695920.1] [location=complement(400857..403430)]	K03695|1|0.0|748|spo:SPBC16D10.08c|ATP-dependent Clp protease ATP-binding subunit ClpB	-	-	-	gi|701780320|gb|KGQ13644.1|/0/Chaperone protein ClpB [Beauveria bassiana D1-5]
lcl|NC_012559.1_cds_WP_012696463.1_893	1266	769	834	85.16	78.09	-0.125038	Down	0.0818922	0.10919	[locus_tag=LHK_RS04640] [protein=hypothetical protein] [protein_id=WP_012696463.1] [location=941912..943177]	-	-	-	-	-
lcl|NC_012559.1_cds_WP_012695763.1_257	219	2161	2344	1612.26	1478.61	-0.124843	Down	0.00362096	0.00610378	[gene=infA] [locus_tag=LHK_RS01335] [protein=translation initiation factor IF-1] [protein_id=WP_012695763.1] [location=266085..266303]	-	-	-	-	gi|831355256|ref|XP_012747470.1|/2.85952e-14/hypothetical protein GMDG_09003, partial [Pseudogymnoascus destructans 20631-21]
lcl|NC_012559.1_cds_WP_012697953.1_2200	1371	3636	3947.94	370.98	340.57	-0.12339	Down	0.00018411	0.000360258	[locus_tag=LHK_RS11265] [protein=adenylosuccinate lyase] [protein_id=WP_012697953.1] [location=2368430..2369800]	K01756|1|7e-14|79.3|vpo:Kpol_1042p16|adenylosuccinate lyase [EC:4.3.2.2]	-	-	-	gi|701779681|gb|KGQ13065.1|/1.32718e-155/Adenylosuccinate lyase [Beauveria bassiana D1-5]
lcl|NC_012559.1_cds_WP_012696545.1_966	270	699	759	407.6	374.21	-0.123306	Down	0.101756	0.132741	[locus_tag=LHK_RS05015] [protein=hypothetical protein] [protein_id=WP_012696545.1] [location=1026651..1026920]	-	-	-	-	-
lcl|NC_012559.1_cds_WP_027824220.1_2223	213	116	126	89.49	82.18	-0.122939	Down	0.503688	0.55421	[locus_tag=LHK_RS11380] [protein=hypothetical protein] [protein_id=WP_027824220.1] [location=2391153..2391365]	-	-	-	-	-
lcl|NC_012559.1_cds_WP_012698264.1_2508	2157	1217	1322	78.14	71.77	-0.12268	Down	0.0317184	0.0458137	[locus_tag=LHK_RS12910] [protein=primosomal protein N'] [protein_id=WP_012698264.1] [location=2718640..2720796]	-	-	-	-	gi|701777325|gb|KGQ11053.1|/4.63563e-127/Primosomal protein N' [Beauveria bassiana D1-5]
lcl|NC_012559.1_cds_WP_012697177.1_1512	1491	666	724	62.35	57.3	-0.121854	Down	0.114921	0.148114	[locus_tag=LHK_RS07760] [protein=methyl-accepting chemotaxis protein IV] [protein_id=WP_012697177.1] [location=1629434..1630924]	-	-	-	-	-
lcl|NC_012559.1_cds_WP_012695670.1_165	912	710	771.83	110.42	101.49	-0.121664	Down	0.0993876	0.129886	[locus_tag=LHK_RS00830] [protein=protoheme IX farnesyltransferase] [protein_id=WP_012695670.1] [location=177494..178405]	K02257|1|9e-19|94.7|tre:TRIREDRAFT_28159|protoheme IX farnesyltransferase [EC:2.5.1.-]	-	-	-	gi|913901678|emb|CRK10472.1|/1.27069e-19/hypothetical protein BN1723_009157 [Verticillium longisporum]
lcl|NC_012559.1_cds_WP_012696975.1_1337	315	275	299	134.45	123.6	-0.121391	Down	0.31099	0.363743	[locus_tag=LHK_RS06880] [protein=hypothetical protein] [protein_id=WP_012696975.1] [location=complement(1456786..1457100)]	-	-	-	-	-
lcl|NC_012559.1_cds_WP_027823374.1_1674	414	8283	9007	2987.54	2746.78	-0.121217	Down	3.1487e-08	8.2447e-08	[locus_tag=LHK_RS08585] [protein=hypothetical protein] [protein_id=WP_027823374.1] [location=complement(1788269..1788682)]	-	-	-	-	-
lcl|NC_012559.1_cds_WP_012698169.1_2417	645	2636	2867	589.83	542.41	-0.120915	Down	0.00184187	0.00323275	[locus_tag=LHK_RS12420] [protein=heme oxygenase] [protein_id=WP_012698169.1] [location=complement(2594202..2594846)]	-	-	-	-	-
lcl|NC_012559.1_cds_WP_012697506.1_1802	657	1847	2009	405.29	372.73	-0.120824	Down	0.00917632	0.0145137	[locus_tag=LHK_RS09230] [protein=acylpyruvase] [protein_id=WP_012697506.1] [location=complement(1922400..1923056)]	K01557|1|7e-43|174|psq:PUNSTDRAFT_55476|acylpyruvate hydrolase [EC:3.7.1.5]	-	-	-	gi|511003389|gb|EPB84793.1|/1.64737e-42/acylpyruvate hydrolase [Mucor circinelloides f. circinelloides 1006PhL]
lcl|NC_012559.1_cds_2036	1240	419.96	457	47.51	43.71	-0.120268	Down	0.228734	0.276006	[locus_tag=LHK_RS10410] [protein=hypothetical protein] [pseudo=true] [exception=annotated by transcript or proteomic data] [location=2176322..2177561]	-	-	-	-	-
lcl|NC_012559.1_cds_WP_012697390.1_1703	987	2838	3089	406.54	374.13	-0.119858	Down	0.001357	0.00241838	[locus_tag=LHK_RS08725] [protein=6-phosphogluconate dehydrogenase] [protein_id=WP_012697390.1] [location=complement(1825095..1826081)]	K00033|1|3e-32|139|mrr:Moror_169|6-phosphogluconate dehydrogenase [EC:1.1.1.44 1.1.1.343]	-	-	-	gi|758363563|emb|CEP14058.1|/3.20554e-35/hypothetical protein [Parasitella parasitica]
lcl|NC_012559.1_cds_WP_041825508.1_1112	3951	5737	6248	199.55	183.75	-0.119006	Down	6.09116e-06	1.34966e-05	[locus_tag=LHK_RS05755] [protein=phosphoribosylformylglycinamidine synthase] [protein_id=WP_041825508.1] [location=1197531..1201481]	K01952|1|0.0|1173|pco:PHACADRAFT_258833|phosphoribosylformylglycinamidine synthase [EC:6.3.5.3]	-	-	-	gi|701780391|gb|KGQ13706.1|/0/Phosphoribosylformylglycinamidine synthase [Beauveria bassiana D1-5]
lcl|NC_012559.1_cds_WP_012696080.1_551	735	2076	2261	404.67	372.64	-0.118963	Down	0.00651802	0.0105927	[locus_tag=LHK_RS02825] [protein=ubiquinone/menaquinone biosynthesis C-methyltransferase UbiE] [protein_id=WP_012696080.1] [location=complement(559592..560326)]	K06127|1|4e-55|214|cmt:CCM_00363|2-methoxy-6-polyprenyl-1,4-benzoquinol methylase [EC:2.1.1.201]	-	-	-	gi|1001605723|gb|KXS09589.1|/1.95985e-56/ubiquinone/menaquinone [Gonapodya prolifera JEL478]
lcl|NC_012559.1_cds_WP_012697359.1_1678	1053	2164	2357	289.86	266.94	-0.118841	Down	0.00551478	0.00904861	[locus_tag=LHK_RS08605] [protein=membrane protein] [protein_id=WP_012697359.1] [location=complement(1796466..1797518)]	-	-	-	-	-
lcl|NC_012559.1_cds_WP_012698521.1_2740	684	1712	1867	360	331.94	-0.117074	Down	0.0149924	0.0229361	[locus_tag=LHK_RS14125] [protein=hypothetical protein] [protein_id=WP_012698521.1] [location=complement(2992608..2993291)]	-	-	-	-	-
lcl|NC_012559.1_cds_WP_027824486.1_1138	600	1090	1189	263.38	242.91	-0.116724	Down	0.0529292	0.073517	[locus_tag=LHK_RS05885] [protein=outer membrane lipoprotein carrier protein LolA] [protein_id=WP_027824486.1] [location=complement(1230245..1230844)]	-	-	-	-	gi|701777699|gb|KGQ11372.1|/3.33344e-09/DNA translocase FtsK [Beauveria bassiana D1-5]
lcl|NC_012559.1_cds_WP_012698444.1_2671	1545	39972	43606	3607.89	3327.83	-0.116574	Down	1.29733e-31	8.84016e-31	[locus_tag=LHK_RS13775] [protein=ATP synthase subunit alpha] [protein_id=WP_012698444.1] [location=complement(2918224..2919768)]	K02132|1|4e-168|592|nfi:NFIA_098070|F-type H+-transporting ATPase subunit alpha	GO:0033178//proton-transporting two-sector ATPase complex, catalytic domain	GO:0015078//hydrogen ion transmembrane transporter activity;GO:0016820//hydrolase activity, acting on acid anhydrides, catalyzing transmembrane movement of substances;GO:0000166//nucleotide binding	GO:0015986//ATP synthesis coupled proton transport	gi|952546019|dbj|GAQ11928.1|/3.93343e-167/ATP synthase subunit alpha, mitochondrial [Aspergillus lentulus]
lcl|NC_012559.1_cds_WP_012697401.1_1713	1671	2634	4016	219.42	202.86	-0.116393	Down	2.13916e-24	1.16667e-23	[locus_tag=LHK_RS08775] [protein=long-chain-fatty-acid--CoA ligase] [protein_id=WP_012697401.1] [location=1836605..1838275]	K19951|1|3e-48|193|pte:PTT_07901|TBC1 domain family member 8/9;K01897|5|7e-46|186|afm:AFUA_1G17190|long-chain acyl-CoA synthetase [EC:6.2.1.3]	-	-	-	gi|671685244|emb|CDS14260.1|/7.43039e-66/hypothetical protein LRAMOSA06430 [Lichtheimia ramosa]
lcl|NC_012559.1_cds_WP_027823643.1_839	570	339	370	86.52	79.84	-0.115922	Down	0.282696	0.332935	[locus_tag=LHK_RS04370] [protein=hypothetical protein] [protein_id=WP_027823643.1] [location=884076..884645]	-	-	-	-	-
lcl|NC_012559.1_cds_WP_012697857.1_2119	474	2766	3019	860.83	794.41	-0.115845	Down	0.00221676	0.00385801	[locus_tag=LHK_RS10865] [protein=6,7-dimethyl-8-ribityllumazine synthase] [protein_id=WP_012697857.1] [location=complement(2276320..2276793)]	K00794|1|3e-21|101|ndi:NDAI_0G03730|6,7-dimethyl-8-ribityllumazine synthase [EC:2.5.1.78]	-	-	-	gi|907097569|gb|KND03041.1|/4.76429e-25/6,7-dimethyl-8-ribityllumazine synthase [Spizellomyces punctatus DAOM BR117]
lcl|NC_012559.1_cds_1592	693	239	261	49.57	45.77	-0.115065	Down	0.369646	0.423958	[locus_tag=LHK_RS08175] [protein=cell division protein FtsK] [pseudo=true] [partial=3'] [exception=unextendable partial coding region] [location=1707927..>1708619]	-	-	-	-	-
lcl|NC_012559.1_cds_981	738	3311	3618	642.65	593.75	-0.114178	Down	0.000965274	0.00174824	[locus_tag=LHK_RS05095] [protein=cobalt ABC transporter ATP-binding protein] [pseudo=true] [partial=3'] [exception=unextendable partial coding region] [location=1043565..>1044302]	K05658|1|6e-19|94.7|gtr:GLOTRDRAFT_81905|ATP-binding cassette, subfamily B (MDR/TAP), member 1 [EC:3.6.3.44]	-	-	-	gi|972136571|gb|KUI63397.1|/2.78444e-26/hypothetical protein VM1G_12163 [Valsa mali]
lcl|NC_012559.1_cds_WP_012696622.1_1029	963	2331	2548	342.56	316.6	-0.113695	Down	0.00581532	0.00950941	[locus_tag=LHK_RS05330] [protein=agmatinase] [protein_id=WP_012696622.1] [location=1108696..1109658]	K01480|1|2e-47|189|shs:STEHIDRAFT_141199|agmatinase [EC:3.5.3.11]	-	-	-	gi|827750257|gb|KLO05286.1|/2.67993e-47/Arginase/deacetylase [Schizopora paradoxa]
lcl|NC_012559.1_cds_WP_012696520.1_943	390	9480	10366	3651.42	3375.84	-0.113211	Down	3.07858e-08	8.0757e-08	[locus_tag=LHK_RS04900] [protein=chromosome condensation protein CrcB] [protein_id=WP_012696520.1] [location=1004071..1004460]	-	-	-	-	-
lcl|NC_012559.1_cds_WP_041825589.1_1518	1479	1186	1297	111.95	103.51	-0.113084	Down	0.0503428	0.0701601	[locus_tag=LHK_RS07790] [protein=D-ribose transporter ATP-binding protein] [protein_id=WP_041825589.1] [location=1635940..1637418]	K05658|1|1e-15|85.1|ctp:CTRG_05714|ATP-binding cassette, subfamily B (MDR/TAP), member 1 [EC:3.6.3.44]	-	-	-	gi|701780655|gb|KGQ13942.1|/7.8757e-117/Galactose/methyl galactoside import ATP-binding protein MglA [Beauveria bassiana D1-5]
lcl|NC_012559.1_cds_WP_012695766.1_259	393	15027	16435	5739.26	5307.26	-0.112898	Down	3.60482e-12	1.18766e-11	[locus_tag=LHK_RS01345] [protein=30S ribosomal protein S11] [protein_id=WP_012695766.1] [location=266877..267269]	K02955|1|6e-16|82.8|yli:YALI0D05753g|small subunit ribosomal protein S14e	-	-	-	gi|909133071|gb|KNE59541.1|/1.71857e-19/hypothetical protein AMAG_18199 [Allomyces macrogynus ATCC 38327]
lcl|NC_012559.1_cds_WP_012695967.1_443	1647	448	490	37.88	35.03	-0.112845	Down	0.229188	0.276438	[locus_tag=LHK_RS15100] [protein=methyl-accepting chemotaxis sensory transducer] [protein_id=WP_012695967.1] [location=complement(446784..448430)]	-	-	-	-	gi|701780747|gb|KGQ14022.1|/1.10428e-13/Methyl-accepting chemotaxis serine transducer [Beauveria bassiana D1-5]
lcl|NC_012559.1_cds_WP_012696777.1_1163	1038	1013	1108	137.72	127.36	-0.112826	Down	0.071064	0.0956771	[locus_tag=LHK_RS06015] [protein=hypothetical protein] [protein_id=WP_012696777.1] [location=complement(1265598..1266635)]	-	-	-	-	-
lcl|NC_012559.1_cds_WP_012696318.1_763	1098	277	303	35.53	32.86	-0.112705	Down	0.344296	0.398036	[locus_tag=LHK_RS03910] [protein=teichoic acid biosynthesis protein] [protein_id=WP_012696318.1] [location=802031..803128]	-	-	-	-	-
lcl|NC_012559.1_cds_WP_012696886.1_1252	1785	1356.98	1485	105.67	97.77	-0.112102	Down	0.0398184	0.056777	[locus_tag=LHK_RS06455] [protein=metal ABC transporter permease] [protein_id=WP_012696886.1] [location=complement(1358767..1360551)]	K05663|1|6e-159|561|aor:AOR_1_706154|mitochondrial ABC transporter ATM	GO:0016020//membrane	GO:0016887//ATPase activity	GO:0006810//transport	gi|646292409|gb|KDQ13589.1|/3.52047e-162/hypothetical protein BOTBODRAFT_33596 [Botryobasidium botryosum FD-172 SS1]
lcl|NC_012559.1_cds_WP_012696722.1_1119	900	1099	1202.92	173.29	160.37	-0.111784	Down	0.0599386	0.0821885	[locus_tag=LHK_RS05790] [protein=aspartate-semialdehyde dehydrogenase] [protein_id=WP_012696722.1] [location=1207017..1207916]	-	-	-	-	-
lcl|NC_012559.1_cds_WP_012697454.1_1758	795	474	519	85.09	78.77	-0.111343	Down	0.222478	0.26913	[locus_tag=LHK_RS09000] [protein=ABC transporter ATP-binding protein] [protein_id=WP_012697454.1] [location=1886837..1887631]	K05658|1|8e-21|101|tre:TRIREDRAFT_73924|ATP-binding cassette, subfamily B (MDR/TAP), member 1 [EC:3.6.3.44]	-	-	-	gi|701780056|gb|KGQ13405.1|/8.18292e-22/High-affinity branched-chain amino acid transport ATP-binding protein LivF [Beauveria bassiana D1-5]
lcl|NC_012559.1_cds_WP_012695747.1_241	330	5735	6282	2660.53	2464.05	-0.110682	Down	2.52272e-05	5.29789e-05	[locus_tag=LHK_RS01255] [protein=50S ribosomal protein L22] [protein_id=WP_012695747.1] [location=258611..258940]	K02880|1|4e-08|56.6|cten:CANTEDRAFT_115571|large subunit ribosomal protein L17e	GO:0005622//intracellular	-	-	gi|575518029|ref|XP_006688285.1|/5.66152e-07/60S ribosomal protein L17-B [Candida tenuis ATCC 10573]
lcl|NC_012559.1_cds_WP_012698598.1_2810	768	566	620	105.35	97.57	-0.110681	Down	0.185045	0.22833	[locus_tag=LHK_RS14475] [protein=tRNA threonylcarbamoyladenosine dehydratase] [protein_id=WP_012698598.1] [location=3066485..3067252]	K11996|1|5e-16|85.1|dsq:DICSQDRAFT_150395|adenylyltransferase and sulfurtransferase [EC:2.7.7.80 2.8.1.11];K18469|4|5e-12|72.0|pfp:PFL1_03954|TBC1 domain family member 5	-	-	-	gi|701780244|gb|KGQ13577.1|/1.37434e-63/Uncharacterized protein ygdL [Beauveria bassiana D1-5]
lcl|NC_012559.1_cds_WP_051189820.1_2653	291	670	734	358.45	332.02	-0.110502	Down	0.149972	0.189328	[locus_tag=LHK_RS13685] [protein=hypothetical protein] [protein_id=WP_051189820.1] [location=2896612..2896902]	-	-	-	-	-
lcl|NC_012559.1_cds_1831	541	1533	1680	413.74	383.36	-0.110025	Down	0.0302904	0.0439704	[locus_tag=LHK_RS09385] [protein=hypothetical protein] [pseudo=true] [exception=annotated by transcript or proteomic data] [location=1954799..1955339]	K07304|1|2e-30|116|cpw:CPC735_072300|peptide-methionine (S)-S-oxide reductase [EC:1.8.4.11]	-	-	-	gi|907090211|gb|KNC96635.1|/8.99284e-34/peptide-methionine (S)-S-oxide reductase [Spizellomyces punctatus DAOM BR117]
lcl|NC_012559.1_cds_WP_052292605.1_2511	1329	1917	2101	201.95	187.14	-0.10988	Down	0.0155438	0.023717	[locus_tag=LHK_RS12925] [protein=hypothetical protein] [protein_id=WP_052292605.1] [location=complement(2724861..2726189)]	-	-	-	-	gi|701780138|gb|KGQ13479.1|/1.26668e-46/Outer membrane protein tolC [Beauveria bassiana D1-5]
lcl|NC_012559.1_cds_WP_012698515.1_2735	1107	364	399	46.3	42.91	-0.109698	Down	0.291512	0.3429	[locus_tag=LHK_RS14100] [protein=rod shape-determining protein RodA] [protein_id=WP_012698515.1] [location=2986759..2987865]	K11648|1|5e-06|52.8|ago:AGOS_AGL062C|SWI/SNF-related matrix-associated actin-dependent regulator of chromatin subfamily B member 1	-	-	-	gi|701779876|gb|KGQ13239.1|/1.1848e-60/Rod shape-determining protein RodA [Beauveria bassiana D1-5]
lcl|NC_012559.1_cds_WP_012695557.1_63	678	975	1068.99	206.94	191.84	-0.109309	Down	0.0821146	0.109436	[locus_tag=LHK_RS00315] [protein=enoyl-CoA hydratase] [protein_id=WP_012695557.1] [location=62803..63480]	K10576|1|8e-10|64.3|wic:J056_004449|ubiquitin-conjugating enzyme E2 H [EC:2.3.2.23];K07511|2|9e-08|57.4|fme:FOMMEDRAFT_20514|enoyl-CoA hydratase [EC:4.2.1.17];K05607|3|3e-06|52.4|ztr:MYCGRDRAFT_76805|methylglutaconyl-CoA hydratase [EC:4.2.1.18]	-	-	-	gi|727134048|emb|CEG82664.1|/5.75612e-17/hypothetical protein RMATCC62417_16707 [Rhizopus microsporus]
lcl|NC_012559.1_cds_WP_012697871.1_2132	2382	2036	2233	118.19	109.6	-0.10886	Down	0.0134844	0.0207497	[locus_tag=LHK_RS10930] [protein=cell division protein FtsK] [protein_id=WP_012697871.1] [location=2289242..2291623]	-	-	-	-	gi|701777699|gb|KGQ11372.1|/3.97449e-159/DNA translocase FtsK [Beauveria bassiana D1-5]
lcl|NC_012559.1_cds_WP_012698238.1_2484	810	2753	3020	484.61	449.48	-0.108567	Down	0.0041715	0.00697901	[locus_tag=LHK_RS12785] [protein=WbcV protein] [protein_id=WP_012698238.1] [location=complement(2688645..2689454)]	-	-	-	-	gi|596545104|gb|EYB25192.1|/3.91243e-11/hypothetical protein FG05_08148 [Fusarium graminearum]
lcl|NC_012559.1_cds_WP_012695555.1_61	1698	5856	6428	479.89	445.39	-0.107635	Down	3.42528e-05	7.0905e-05	[locus_tag=LHK_RS00305] [protein=histidine kinase] [protein_id=WP_012695555.1] [location=complement(58823..60520)]	-	-	-	-	gi|701768576|gb|KGQ03871.1|/5.17493e-06/Methyl-accepting chemotaxis protein II [Beauveria bassiana D1-5]
lcl|NC_012559.1_cds_WP_012695586.1_90	690	692	760	144.18	133.88	-0.106931	Down	0.156677	0.196423	[locus_tag=LHK_RS00450] [protein=(Fe-S)-binding protein] [protein_id=WP_012695586.1] [location=complement(94054..94743)]	-	-	-	-	gi|973792264|gb|KUM65392.1|/6.61396e-24/hypothetical protein ACN42_g1681 [Penicillium freii]
lcl|NC_012559.1_cds_WP_012696074.1_545	1311	4771	5240	509.7	473.32	-0.106832	Down	0.000205642	0.000401037	[locus_tag=LHK_RS02795] [protein=homoserine dehydrogenase] [protein_id=WP_012696074.1] [location=complement(554437..555747)]	K00003|1|1e-17|92.0|cmt:CCM_00332|homoserine dehydrogenase [EC:1.1.1.3]	-	-	GO:0006520//cellular amino acid metabolic process	gi|573975220|ref|XP_006665555.1|/1.02529e-16/homoserine dehydrogenase [Cordyceps militaris CM01]
lcl|NC_012559.1_cds_WP_041825460.1_668	4452	7430	8160.99	229.11	212.78	-0.106678	Down	3.57322e-06	8.09073e-06	[gene=gltB] [locus_tag=LHK_RS03410] [protein=glutamate synthase large subunit] [protein_id=WP_041825460.1] [location=694132..698583]	K00264|1|0.0|1175|afm:AFUA_1G07380|glutamate synthase (NADPH/NADH) [EC:1.4.1.13 1.4.1.14]	-	GO:0005488//binding;GO:0016491//oxidoreductase activity	GO:0008152//metabolic process	gi|907091930|gb|KNC98096.1|/0/glutamate synthase, NADH/NADPH, small subunit, variant [Spizellomyces punctatus DAOM BR117]
lcl|NC_012559.1_cds_WP_012696477.1_906	1791	934.99	1027	72.56	67.39	-0.10664	Down	0.105455	0.137258	[locus_tag=LHK_RS04705] [protein=peptidase M61] [protein_id=WP_012696477.1] [location=complement(956930..958720)]	-	-	-	-	gi|701766528|gb|KGQ02439.1|/3.75372e-71/hypothetical protein BBAD15_g12349 [Beauveria bassiana D1-5]
lcl|NC_012559.1_cds_WP_012696178.1_644	1239	6262	6887	709.04	659.33	-0.104866	Down	2.97492e-05	6.20257e-05	[locus_tag=LHK_RS03290] [protein=membrane protein] [protein_id=WP_012696178.1] [location=662719..663957]	-	-	-	-	gi|701777688|gb|KGQ11364.1|/2.59145e-06/Cadmium, zinc and cobalt-transporting ATPase [Beauveria bassiana D1-5]
lcl|NC_012559.1_cds_WP_012697264.1_1591	417	210	231	75.15	69.89	-0.104687	Down	0.443076	0.495807	[locus_tag=LHK_RS08170] [protein=hypothetical protein] [protein_id=WP_012697264.1] [location=1707492..1707908]	-	-	-	-	-
lcl|NC_012559.1_cds_2133	1104	1161	1277	148.08	137.72	-0.104639	Down	0.0723302	0.097156	[locus_tag=LHK_RS10935] [protein=hypothetical protein] [pseudo=true] [partial=3'] [exception=unextendable partial coding region] [location=2291637..>2292740]	K01772|1|1e-21|104|scm:SCHCODRAFT_58381|protoporphyrin/coproporphyrin ferrochelatase [EC:4.99.1.1 4.99.1.9]	-	-	-	gi|701780486|gb|KGQ13797.1|/1.06701e-61/Ferrochelatase [Beauveria bassiana D1-5]
lcl|NC_012559.1_cds_WP_012697210.1_1538	321	550	605	263.22	244.81	-0.104607	Down	0.2161	0.261852	[locus_tag=LHK_RS07895] [protein=ferredoxin] [protein_id=WP_012697210.1] [location=1663214..1663534]	-	-	-	-	-
lcl|NC_012559.1_cds_WP_012698282.1_2524	444	1666	1833	556.66	517.84	-0.10429	Down	0.0320806	0.0462907	[locus_tag=LHK_RS12990] [protein=hypothetical protein] [protein_id=WP_012698282.1] [location=2740221..2740664]	-	-	-	-	-
lcl|NC_012559.1_cds_WP_012695917.1_398	933	49920	54933	7581.71	7054.12	-0.104057	Down	1.29456e-31	8.84209e-31	[locus_tag=LHK_RS02050] [protein=amidinotransferase] [protein_id=WP_012695917.1] [location=complement(397438..398370)]	-	-	-	-	-
lcl|NC_012559.1_cds_WP_012696164.1_631	822	2075	2283.99	359.68	334.74	-0.103673	Down	0.0167698	0.0254268	[gene=dapD] [locus_tag=LHK_RS03225] [protein=2,3,4,5-tetrahydropyridine-2,6-dicarboxylate N-succinyltransferase] [protein_id=WP_012696164.1] [location=649540..650361]	-	-	-	-	gi|530459871|gb|EQB43344.1|/3.40878e-10/galactoside O-acetyltransferase [Colletotrichum gloeosporioides Cg-14]
lcl|NC_012559.1_cds_WP_012698281.1_2523	462	4270	4701	1366.38	1271.89	-0.103385	Down	0.00067243	0.00124194	[locus_tag=LHK_RS12985] [protein=protein-export chaperone SecB] [protein_id=WP_012698281.1] [location=2739773..2740234]	-	-	-	-	gi|701777281|gb|KGQ11011.1|/1.07407e-29/Protein-export protein secB [Beauveria bassiana D1-5]
lcl|NC_012559.1_cds_WP_052292599.1_2470	210	305	336	239.36	222.95	-0.102462	Down	0.365852	0.420106	[locus_tag=LHK_RS15540] [protein=hypothetical protein] [protein_id=WP_052292599.1] [location=2671067..2671276]	-	-	-	-	-
lcl|NC_012559.1_cds_WP_012698012.1_2254	747	344	379	65.92	61.41	-0.102243	Down	0.337732	0.391385	[locus_tag=LHK_RS11560] [protein=NAD-dependent protein deacetylase] [protein_id=WP_012698012.1] [location=complement(2425741..2426487)]	K11121|1|5e-21|101|bcom:BAUCODRAFT_54779|NAD-dependent histone deacetylase SIR2 [EC:3.5.1.-]	-	-	-	gi|667719546|gb|KFA61895.1|/3.02437e-20/hypothetical protein S40285_06570 [Stachybotrys chlorohalonata IBT 40285]
lcl|NC_012559.1_cds_WP_012697349.1_1670	426	5241	5776	1832.1	1707.18	-0.101883	Down	0.00020414	0.000398376	[locus_tag=LHK_RS08565] [protein=hypothetical protein] [protein_id=WP_012697349.1] [location=complement(1784700..1785125)]	-	-	-	-	-
lcl|NC_012559.1_cds_WP_012696268.1_719	1521	3142	3464	288.18	268.63	-0.10135	Down	0.00421744	0.00705179	[locus_tag=LHK_RS03685] [protein=flagellar biosynthesis regulator FlhF] [protein_id=WP_012696268.1] [location=complement(748826..750346)]	K13431|1|1e-07|58.9|ang:ANI_1_282134|signal recognition particle receptor subunit alpha;K03106|3|4e-07|57.0|ttt:THITE_2106112|signal recognition particle subunit SRP54 [EC:3.6.5.4]	-	-	-	gi|701780065|gb|KGQ13414.1|/6.68565e-10/Cell division protein FtsY [Beauveria bassiana D1-5]
lcl|NC_012559.1_cds_WP_012698213.1_2456	1218	2614.99	2884	301.36	281.01	-0.100866	Down	0.00977954	0.0153504	[gene=argJ] [locus_tag=LHK_RS12650] [protein=bifunctional ornithine acetyltransferase/N-acetylglutamate synthase] [protein_id=WP_012698213.1] [location=complement(2651999..2653216)]	K00620|1|3e-69|263|ppa:PAS_chr3_0176|glutamate N-acetyltransferase / amino-acid N-acetyltransferase [EC:2.3.1.35 2.3.1.1]	-	GO:0003824//catalytic activity	-	gi|1000779332|gb|KXN70562.1|/1.89833e-70/Arginine biosynthesis bifunctional protein ArgJ beta chain [Conidiobolus coronatus NRRL 28638]
lcl|NC_012559.1_cds_WP_012696720.1_1117	1062	4285	4726	568.93	530.54	-0.10079	Down	0.000890882	0.00161958	[locus_tag=LHK_RS05780] [protein=3-isopropylmalate dehydrogenase] [protein_id=WP_012696720.1] [location=1204662..1205723]	K00052|1|2e-85|316|scm:SCHCODRAFT_80432|3-isopropylmalate dehydrogenase [EC:1.1.1.85]	-	GO:0005488//binding;GO:0016491//oxidoreductase activity	GO:0008152//metabolic process	gi|807750311|ref|XP_012179950.1|/1.87775e-84/predicted protein [Fibroporia radiculosa]
lcl|NC_012559.1_cds_WP_052292636.1_2359	294	689	760	364.32	339.78	-0.100605	Down	0.182776	0.225626	[locus_tag=LHK_RS12120] [protein=hypothetical protein] [protein_id=WP_052292636.1] [location=2529543..2529836]	-	-	-	-	-
lcl|NC_012559.1_cds_WP_012697329.1_1652	810	396	437	69.71	65.04	-0.100038	Down	0.314844	0.367657	[locus_tag=LHK_RS08475] [protein=hydrolase or acyltransferase] [protein_id=WP_012697329.1] [location=complement(1765152..1765961)]	-	-	-	-	gi|552933987|gb|ESA17307.1|/1.58475e-20/hypothetical protein GLOINDRAFT_334959 [Rhizophagus irregularis DAOM 181602]
lcl|NC_012559.1_cds_WP_012696185.1_652	2133	840	928	54.55	50.96	-0.0982139	Down	0.150286	0.189641	[locus_tag=LHK_RS03330] [protein=chemotaxis protein] [protein_id=WP_012696185.1] [location=complement(672577..674709)]	-	-	-	-	gi|701780502|gb|KGQ13813.1|/5.57805e-16/Methyl-accepting chemotaxis citrate transducer [Beauveria bassiana D1-5]
lcl|NC_012559.1_cds_WP_012695998.1_470	1515	694.96	768	64	59.8	-0.0979264	Down	0.201848	0.24675	[locus_tag=LHK_RS02415] [protein=ubiquinone biosynthesis regulatory protein kinase UbiB] [protein_id=WP_012695998.1] [location=477849..479363]	K08869|1|8e-30|132|cpw:CPC735_061990|aarF domain-containing kinase	-	-	-	gi|701766122|gb|KGQ02260.1|/2.93668e-66/putative ubiquinone biosynthesis protein UbiB [Beauveria bassiana D1-5]
lcl|NC_012559.1_cds_WP_012695936.1_417	2199	2635	2913	165.91	155.08	-0.0973882	Down	0.0117133	0.0181206	[locus_tag=LHK_RS02145] [protein=CadA-1] [protein_id=WP_012695936.1] [location=complement(418430..420628)]	K17686|1|1e-60|235|adl:AURDEDRAFT_76028|Cu+-exporting ATPase [EC:3.6.3.54]	-	-	-	gi|595496086|gb|EXX77610.1|/0/Cu(2+)-transporting P-type ATPase CCC2 [Rhizophagus irregularis DAOM 197198w]
lcl|NC_012559.1_cds_WP_027824157.1_2067	792	12319	13621	2220.16	2075.56	-0.097163	Down	5.48926e-08	1.41431e-07	[locus_tag=LHK_RS10590] [protein=GTP cyclohydrolase FolE2] [protein_id=WP_027824157.1] [location=2217028..2217819]	-	-	-	-	-
lcl|NC_012559.1_cds_WP_012697614.1_1906	2658	3161	3496	164.18	153.53	-0.0967578	Down	0.00608174	0.00992266	[locus_tag=LHK_RS09755] [protein=bifunctional glutamine synthetase adenylyltransferase/deadenyltransferase] [protein_id=WP_012697614.1] [location=2033293..2035950]	-	-	-	-	-
lcl|NC_012559.1_cds_WP_027823872.1_171	1071	2735	3025	359.97	336.63	-0.0967129	Down	0.0107676	0.0168103	[locus_tag=LHK_RS00860] [protein=histidinol-phosphate aminotransferase] [protein_id=WP_027823872.1] [location=182470..183540]	K00817|1|6e-34|145|mgl:MGL_3232|histidinol-phosphate aminotransferase [EC:2.6.1.9]	-	-	-	gi|164657123|ref|XP_001729688.1|/5.81186e-33/hypothetical protein MGL_3232 [Malassezia globosa CBS 7966]
lcl|NC_012559.1_cds_WP_012695673.1_168	639	1037	1147	234.35	219.16	-0.0966803	Down	0.116269	0.149784	[gene=hisG] [locus_tag=LHK_RS00845] [protein=ATP phosphoribosyltransferase] [protein_id=WP_012695673.1] [location=179891..180529]	K00765|1|2e-18|92.8|adl:AURDEDRAFT_187445|ATP phosphoribosyltransferase [EC:2.4.2.17];K08736|2|9e-18|90.5|afv:AFLA_073760|DNA mismatch repair protein MSH3	-	-	-	gi|151941781|gb|EDN60137.1|/1.6779e-20/hypothetical protein SCY_0695 [Saccharomyces cerevisiae YJM789]
lcl|NC_012559.1_cds_WP_027823949.1_27	663	1995	2207	433.58	405.55	-0.0964184	Down	0.0298786	0.0434162	[locus_tag=LHK_RS00135] [protein=amino acid ABC transporter permease] [protein_id=WP_027823949.1] [location=25430..26092]	-	-	-	-	gi|701766144|gb|KGQ02270.1|/1.19874e-64/Glutamate/aspartate transport system permease prote in gltK [Beauveria bassiana D1-5]
lcl|NC_012559.1_cds_WP_012696204.1_669	1413	1748	1934	172.91	161.75	-0.0962556	Down	0.0424388	0.0600404	[locus_tag=LHK_RS03415] [protein=glutamate synthase subunit beta] [protein_id=WP_012696204.1] [location=698686..700098]	K00264|1|5e-57|222|mgl:MGL_2017|glutamate synthase (NADPH/NADH) [EC:1.4.1.13 1.4.1.14]	-	-	-	gi|640923950|gb|KDN68055.1|/2.26034e-57/putative glutamate synthase [Colletotrichum sublineola]
lcl|NC_012559.1_cds_WP_012697275.1_1601	1407	1266	1401	125.78	117.68	-0.0960334	Down	0.085036	0.113173	[locus_tag=LHK_RS08220] [protein=sodium:proton antiporter] [protein_id=WP_012697275.1] [location=1718063..1719469]	-	-	-	-	gi|1001609471|gb|KXS13258.1|/5.91243e-58/hypothetical protein M427DRAFT_71487 [Gonapodya prolifera JEL478]
lcl|NC_012559.1_cds_WP_052292632.1_1919	1020	345	382	47.76	44.71	-0.0952053	Down	0.371204	0.42524	[locus_tag=LHK_RS09820] [protein=hypothetical protein] [protein_id=WP_052292632.1] [location=complement(2052365..2053384)]	K06889|1|2e-60|233|nfi:NFIA_091860|uncharacterized protein	-	-	-	gi|748551492|dbj|GAM42570.1|/1.04567e-60/alpha/beta fold family hydrolase [Talaromyces cellulolyticus]
lcl|NC_012559.1_cds_WP_052292598.1_2469	243	233	258	153.63	143.83	-0.0950953	Down	0.461888	0.512305	[locus_tag=LHK_RS15535] [protein=hypothetical protein] [protein_id=WP_052292598.1] [location=complement(2670677..2670919)]	-	-	-	-	-
lcl|NC_012559.1_cds_WP_012697775.1_2049	537	167	185	45.43	42.55	-0.0944862	Down	0.53511	0.584123	[locus_tag=LHK_RS10475] [protein=hypothetical protein] [protein_id=WP_012697775.1] [location=complement(2192164..2192700)]	-	-	-	-	gi|701780606|gb|KGQ13900.1|/1.95155e-14/Uncharacterized protein yfaZ [Beauveria bassiana D1-5]
lcl|NC_012559.1_cds_WP_052292633.1_1991	1383	616	683	62.29	58.39	-0.0932793	Down	0.242566	0.290517	[locus_tag=LHK_RS10180] [protein=hypothetical protein] [protein_id=WP_052292633.1] [location=complement(2125999..2127381)]	-	-	-	-	gi|701777810|gb|KGQ11477.1|/5.39972e-56/Multidrug resistance protein MexB [Beauveria bassiana D1-5]
lcl|NC_012559.1_cds_WP_012698670.1_2877	1119	2243	2487	282.13	264.49	-0.0931469	Down	0.0260252	0.038434	[locus_tag=LHK_RS14870] [protein=NAD(P) transhydrogenase subunit alpha] [protein_id=WP_012698670.1] [location=complement(3138113..3139231)]	K00323|1|9e-75|281|cci:CC1G_04223|NAD(P) transhydrogenase [EC:1.6.1.2]	-	-	-	gi|1000489285|gb|KXL49242.1|/4.26647e-74/hypothetical protein FE78DRAFT_140395 [Acidomyces richmondensis]
lcl|NC_012559.1_cds_WP_012695715.1_210	807	1727	1915	305.18	286.13	-0.0929896	Down	0.051008	0.0709847	[locus_tag=LHK_RS15060] [protein=Calcium-binding EF-hand-containing protein] [protein_id=WP_012695715.1] [location=complement(218885..219691)]	K14684|1|9e-06|51.2|ang:ANI_1_814134|solute carrier family 25 (mitochondrial phosphate transporter), member 23/24/25/41	-	-	-	-
lcl|NC_012559.1_cds_WP_012695875.1_356	759	2374	2633	447.39	419.54	-0.0927246	Down	0.0226112	0.0336496	[locus_tag=LHK_RS01840] [protein=hypothetical protein] [protein_id=WP_012695875.1] [location=complement(364093..364851)]	-	-	-	-	gi|909596367|gb|KNE88470.1|/3.57863e-16/hypothetical protein PSTG_18129 [Puccinia striiformis f. sp. tritici PST-78]
lcl|NC_012559.1_cds_WP_012697110.1_1453	546	73	81	19.51	18.3	-0.0923701	Down	0.685932	0.726842	[locus_tag=LHK_RS07465] [protein=phage tail protein] [protein_id=WP_012697110.1] [location=complement(1580827..1581372)]	-	-	-	-	-
lcl|NC_012559.1_cds_WP_012696101.1_572	936	1819	2018	275.34	258.27	-0.0923341	Down	0.0468356	0.0657788	[gene=ispH] [locus_tag=LHK_RS02930] [protein=4-hydroxy-3-methylbut-2-enyl diphosphate reductase] [protein_id=WP_012696101.1] [location=582981..583916]	-	-	-	-	gi|831354732|ref|XP_012747208.1|/4.25037e-42/LytB protein [Pseudogymnoascus destructans 20631-21]
lcl|NC_012559.1_cds_WP_012695767.1_260	621	16090	17858	3748.13	3517.29	-0.0917067	Down	4.39132e-09	1.21696e-08	[locus_tag=LHK_RS01350] [protein=30S ribosomal protein S4] [protein_id=WP_012695767.1] [location=267288..267908]	-	-	-	-	gi|972136574|gb|KUI63400.1|/3.33861e-39/30S ribosomal protein S4 [Valsa mali]
lcl|NC_012559.1_cds_WP_052292557.1_1268	1260	1472.99	1635	163.92	153.84	-0.0915612	Down	0.079155	0.105735	[locus_tag=LHK_RS06535] [protein=hypothetical protein] [protein_id=WP_052292557.1] [location=complement(1382344..1383603)]	-	-	-	-	gi|701780498|gb|KGQ13809.1|/6.42637e-45/Acriflavine resistance protein A [Beauveria bassiana D1-5]
lcl|NC_012559.1_cds_WP_012698318.1_2554	870	2790	3098	455.77	427.89	-0.091066	Down	0.0152063	0.0232388	[locus_tag=LHK_RS13165] [protein=UTP--glucose-1-phosphate uridylyltransferase] [protein_id=WP_012698318.1] [location=complement(2777357..2778226)]	K00966|1|1e-11|71.2|pte:PTT_18576|mannose-1-phosphate guanylyltransferase [EC:2.7.7.13]	-	GO:0051748//UTP-monosaccharide-1-phosphate uridylyltransferase activity	GO:0008152//metabolic process	gi|701780736|gb|KGQ14015.1|/7.28674e-30/Colanic acid biosynthesis protein wcaK [Beauveria bassiana D1-5]
lcl|NC_012559.1_cds_WP_012695661.1_158	1629	1826.97	2029	156.2	146.68	-0.0907223	Down	0.0520216	0.0723258	[locus_tag=LHK_RS00795] [protein=cytochrome c oxidase subunit I] [protein_id=WP_012695661.1] [location=171599..173227]	K02256|1|4e-152|538|uma:UsmafMp08|cytochrome c oxidase subunit 1 [EC:1.9.3.1]	GO:0016020//membrane	GO:0046914//transition metal ion binding	GO:0055114//oxidation-reduction process	gi|24080113|ref|NP_705912.1|/2.0367e-153/cytochrome c oxidase subunit I [Cryptococcus neoformans var. grubii]
lcl|NC_012559.1_cds_WP_012697823.1_2092	489	1074	1193	323.17	303.52	-0.0905017	Down	0.133945	0.170508	[locus_tag=LHK_RS10730] [protein=hypothetical protein] [protein_id=WP_012697823.1] [location=complement(2247910..2248398)]	-	-	-	-	gi|701768538|gb|KGQ03837.1|/5.13846e-12/Flagellar motor switch protein FliM [Beauveria bassiana D1-5]
lcl|NC_012559.1_cds_WP_012695801.1_290	954	3288	3653	487.94	458.36	-0.0902226	Down	0.00899356	0.014248	[locus_tag=LHK_RS01505] [protein=ribose-phosphate pyrophosphokinase] [protein_id=WP_012695801.1] [location=complement(299343..300296)]	K00948|1|9e-75|280|pco:PHACADRAFT_247396|ribose-phosphate pyrophosphokinase [EC:2.7.6.1]	-	-	-	gi|701766085|gb|KGQ02247.1|/3.72874e-118/Ribose-phosphate pyrophosphokinase [Beauveria bassiana D1-5]
lcl|NC_012559.1_cds_WP_052292579.1_1957	594	440	489	107.46	100.98	-0.0897302	Down	0.34033	0.394081	[locus_tag=LHK_RS10010] [protein=hypothetical protein] [protein_id=WP_052292579.1] [location=complement(2091866..2092459)]	-	-	-	-	-
lcl|NC_012559.1_cds_WP_012697317.1_1640	285	1427	1586	781.88	734.75	-0.0896938	Down	0.086915	0.115303	[locus_tag=LHK_RS08415] [protein=hypothetical protein] [protein_id=WP_012697317.1] [location=complement(1755177..1755461)]	-	-	-	-	-
lcl|NC_012559.1_cds_WP_012696543.1_964	483	1055	1173	321.72	302.44	-0.0891567	Down	0.143307	0.181627	[locus_tag=LHK_RS05005] [protein=outer membrane lipid asymmetry maintenance protein MlaD] [protein_id=WP_012696543.1] [location=1025514..1025996]	-	-	-	-	-
lcl|NC_012559.1_cds_WP_012696435.1_868	1317	4325	4810	459.89	432.44	-0.0887889	Down	0.00319786	0.00544445	[locus_tag=LHK_RS04515] [protein=N-ethylammeline chlorohydrolase] [protein_id=WP_012696435.1] [location=complement(913472..914788)]	K01487|1|1e-24|115|nhe:NECHADRAFT_85963|guanine deaminase [EC:3.5.4.3]	-	-	-	gi|748479718|ref|XP_011106406.1|/5.22771e-61/hypothetical protein H072_414 [Dactylellina haptotyla CBS 200.50]
lcl|NC_012559.1_cds_WP_012695983.1_455	411	330	367	119.98	112.82	-0.0887711	Down	0.41346	0.46627	[locus_tag=LHK_RS02340] [protein=biopolymer transporter ExbD] [protein_id=WP_012695983.1] [location=complement(464553..464963)]	-	-	-	-	gi|701780199|gb|KGQ13538.1|/1.25604e-06/Biopolymer transport protein exbD [Beauveria bassiana D1-5]
lcl|NC_012559.1_cds_WP_012695769.1_262	381	4585	5102	1812.15	1704.95	-0.0879729	Down	0.00262678	0.00452537	[locus_tag=LHK_RS01360] [protein=50S ribosomal protein L17] [protein_id=WP_012695769.1] [location=268945..269325]	K02879|1|7e-19|92.4|spo:SPBC1271.13|large subunit ribosomal protein L17	GO:0005622//intracellular	-	-	gi|636603489|ref|XP_008032879.1|/7.03706e-26/mitochondrial ribosomal protein L17 [Trametes versicolor FP-101664 SS1]
lcl|NC_012559.1_cds_WP_012698528.1_2747	420	62	69	22.01	20.71	-0.0878316	Down	0.720944	0.758668	[locus_tag=LHK_RS14160] [protein=hypothetical protein] [protein_id=WP_012698528.1] [location=complement(2998545..2998964)]	-	-	-	-	-
lcl|NC_012559.1_cds_WP_012696566.1_986	819	698	777	121.45	114.31	-0.0874109	Down	0.242522	0.290585	[locus_tag=LHK_RS05120] [protein=SAM-dependent methyltransferase] [protein_id=WP_012696566.1] [location=complement(1049455..1050273)]	-	-	-	-	-
lcl|NC_012559.1_cds_WP_012697080.1_1427	1437	10216	11374	993.21	934.95	-0.0872096	Down	8.5355e-06	1.87548e-05	[locus_tag=LHK_RS07335] [protein=membrane protein] [protein_id=WP_012697080.1] [location=1555936..1557372]	-	-	-	-	gi|701777687|gb|KGQ11363.1|/3.36591e-32/Long-chain fatty acid transport protein [Beauveria bassiana D1-5]
lcl|NC_012559.1_cds_WP_012696458.1_889	1149	3210	3574	392.87	369.84	-0.0871507	Down	0.012619	0.0194594	[locus_tag=LHK_RS04620] [protein=cytochrome c550] [protein_id=WP_012696458.1] [location=complement(935848..936996)]	-	-	-	-	gi|701780667|gb|KGQ13954.1|/5.57164e-77/D-alanyl-D-alanine carboxypeptidase dacC [Beauveria bassiana D1-5]
lcl|NC_012559.1_cds_WP_012698654.1_2862	774	685	763	126.47	119.1	-0.0866218	Down	0.251686	0.299828	[locus_tag=LHK_RS14770] [protein=exodeoxyribonuclease III] [protein_id=WP_012698654.1] [location=3119500..3120273]	K10772|1|6e-22|104|adl:AURDEDRAFT_86086|AP endonuclease 2 [EC:4.2.99.18];K10771|3|3e-20|99.4|wic:J056_004636|AP endonuclease 1 [EC:4.2.99.18]	-	-	-	gi|909136219|gb|KNE62148.1|/4.53426e-30/exodeoxyribonuclease III (xth) [Allomyces macrogynus ATCC 38327]
lcl|NC_012559.1_cds_WP_051189949.1_953	1221	10060	11209	1156.39	1089.41	-0.086081	Down	1.29098e-05	2.79842e-05	[locus_tag=LHK_RS04950] [protein=hypothetical protein] [protein_id=WP_051189949.1] [location=complement(1012048..1013268)]	-	-	-	-	gi|701780239|gb|KGQ13572.1|/6.56393e-63/L-serine dehydratase 2 [Beauveria bassiana D1-5]
lcl|NC_012559.1_cds_WP_012698365.1_2596	426	245	273	85.64	80.69	-0.0858949	Down	0.493972	0.544554	[locus_tag=LHK_RS13375] [protein=Kef-type K transport systems, NAD-binding protein] [protein_id=WP_012698365.1] [location=2836150..2836575]	-	-	-	-	-
lcl|NC_012559.1_cds_WP_012696389.1_826	333	34.5	38.49	15.84	14.94	-0.0843922	Down	0.801128	0.831565	[locus_tag=LHK_RS04305] [protein=transcriptional regulator] [protein_id=WP_012696389.1] [location=869949..870281]	-	-	-	-	-
lcl|NC_012559.1_cds_WP_027823947.1_32	807	1539	1717	271.96	256.54	-0.0842107	Down	0.0947188	0.124628	[locus_tag=LHK_RS00160] [protein=pyrroline-5-carboxylate reductase] [protein_id=WP_027823947.1] [location=30040..30846]	K00286|1|5e-46|184|fgr:FGSG_03917|pyrroline-5-carboxylate reductase [EC:1.5.1.2]	-	-	-	gi|590027864|gb|EXK29722.1|/1.41302e-45/pyrroline-5-carboxylate reductase [Fusarium oxysporum f. sp. melonis 26406]
lcl|NC_012559.1_cds_WP_012698627.1_2837	258	60	67	36.88	34.82	-0.0829225	Down	0.739106	0.774684	[locus_tag=LHK_RS14630] [protein=hypothetical protein] [protein_id=WP_012698627.1] [location=3092150..3092407]	-	-	-	-	-
lcl|NC_012559.1_cds_1444	378	214	239	85.32	80.57	-0.0826412	Down	0.537854	0.586676	[locus_tag=LHK_RS07420] [protein=hypothetical protein] [pseudo=true] [partial=5'] [exception=unextendable partial coding region] [location=complement(1573999..>1574376)]	-	-	-	-	-
lcl|NC_012559.1_cds_WP_012695732.1_225	432	12796	14292	4405.25	4160.13	-0.0825953	Down	2.32008e-06	5.35802e-06	[locus_tag=LHK_RS01175] [protein=50S ribosomal protein L11] [protein_id=WP_012695732.1] [location=239921..240352]	K02867|1|2e-34|144|mrr:Moror_17602|large subunit ribosomal protein L11	-	-	-	gi|630174343|ref|XP_007843175.1|/2.08407e-33/mitochondrial ribosomal protein [Moniliophthora roreri MCA 2997]
lcl|NC_012559.1_cds_WP_012695587.1_91	330	324	362	150.31	141.99	-0.0821517	Down	0.452744	0.505259	[locus_tag=LHK_RS00455] [protein=hypothetical protein] [protein_id=WP_012695587.1] [location=complement(94800..95129)]	-	-	-	-	-
lcl|NC_012559.1_cds_WP_012695746.1_240	276	4101	4587	2331.46	2204.87	-0.0805401	Down	0.00907578	0.0143625	[locus_tag=LHK_RS01250] [protein=30S ribosomal protein S19] [protein_id=WP_012695746.1] [location=258326..258601]	K02958|1|6e-08|56.2|cgi:CGB_F1390C|small subunit ribosomal protein S15e	-	-	-	gi|831355334|ref|XP_012747509.1|/1.22565e-25/hypothetical protein GMDG_09044 [Pseudogymnoascus destructans 20631-21]
lcl|NC_012559.1_cds_WP_012695814.1_302	468	1577	1764	497.62	470.63	-0.0804512	Down	0.105839	0.137695	[locus_tag=LHK_RS01570] [protein=phosphohistidine phosphatase] [protein_id=WP_012695814.1] [location=313029..313496]	-	-	-	-	-
lcl|NC_012559.1_cds_WP_012697499.1_1796	837	420	470	71.44	67.59	-0.0799223	Down	0.40609	0.458852	[locus_tag=LHK_RS09200] [protein=glmZ(sRNA)-inactivating NTPase] [protein_id=WP_012697499.1] [location=1918108..1918944]	-	-	-	-	gi|336243439|ref|XP_003343130.1|/6.41764e-20/hypothetical protein SMAC_10611 [Sordaria macrospora k-hell]
lcl|NC_012559.1_cds_WP_012698141.1_2392	990	738	826	105.38	99.73	-0.0795016	Down	0.273044	0.322881	[locus_tag=LHK_RS12290] [protein=DNA polymerase III subunit delta'] [protein_id=WP_012698141.1] [location=complement(2566889..2567878)]	-	-	-	-	gi|701780493|gb|KGQ13804.1|/2.57082e-08/DNA polymerase III subunit tau [Beauveria bassiana D1-5]
lcl|NC_012559.1_cds_WP_034985048.1_1505	786	8109	9077	1473.12	1394.22	-0.0794167	Down	0.000296506	0.000569795	[locus_tag=LHK_RS07725] [protein=hypothetical protein] [protein_id=WP_034985048.1] [location=complement(1625524..1626309)]	K09579|1|2e-06|53.5|pgr:PGTG_16979|peptidyl-prolyl cis-trans isomerase NIMA-interacting 4 [EC:5.2.1.8]	-	-	-	gi|701777546|gb|KGQ11243.1|/4.39903e-12/Peptidyl-prolyl cis-trans isomerase D [Beauveria bassiana D1-5]
lcl|NC_012559.1_cds_WP_012698409.1_2636	273	3627	4061	2088.14	1976.8	-0.0790515	Down	0.0159726	0.0243199	[gene=rpmA] [locus_tag=LHK_RS13600] [protein=50S ribosomal protein L27] [protein_id=WP_012698409.1] [location=2880953..2881225]	K02899|1|2e-17|87.8|tms:TREMEDRAFT_23999|large subunit ribosomal protein L27	-	-	-	gi|384493395|gb|EIE83886.1|/4.0905e-21/hypothetical protein RO3G_08591 [Rhizopus delemar RA 99-880]
lcl|NC_012559.1_cds_WP_012697830.1_2099	330	597	669	276.96	262.41	-0.0778549	Down	0.334516	0.388124	[locus_tag=LHK_RS10765] [protein=flagellar hook-basal body complex protein FliE] [protein_id=WP_012697830.1] [location=complement(2255216..2255545)]	-	-	-	-	gi|701768534|gb|KGQ03833.1|/2.00896e-12/Flagellar hook-basal body complex protein FliE [Beauveria bassiana D1-5]
lcl|NC_012559.1_cds_WP_012698482.1_2704	2721	8033	9002	407.43	386.04	-0.0778019	Down	0.000416462	0.000786741	[gene=secA] [locus_tag=LHK_RS13945] [protein=protein translocase subunit SecA] [protein_id=WP_012698482.1] [location=complement(2952558..2955278)]	-	-	-	-	gi|336241687|ref|XP_003342880.1|/5.11356e-41/hypothetical protein SMAC_10837 [Sordaria macrospora k-hell]
lcl|NC_012559.1_cds_1961	1336	4370.97	4898.99	457.98	434	-0.0775896	Down	0.00944968	0.0149135	[locus_tag=LHK_RS10030] [protein=glutamine synthetase] [pseudo=true] [exception=annotated by transcript or proteomic data] [location=complement(2096051..2097386)]	K01915|1|3e-38|149|tmn:UCRPA7_2794|glutamine synthetase [EC:6.3.1.2]	-	-	-	gi|701780756|gb|KGQ14031.1|/3.28516e-51/Gamma-glutamylputrescine synthetase PuuA [Beauveria bassiana D1-5]
lcl|NC_012559.1_cds_WP_012696456.1_887	624	1386	1554	321.22	304.51	-0.0770721	Down	0.14606	0.184873	[locus_tag=LHK_RS04610] [protein=octanoyltransferase] [protein_id=WP_012696456.1] [location=complement(934798..935421)]	K03801|1|1e-22|106|spo:SPAC4F10.05c|lipoyl(octanoyl) transferase [EC:2.3.1.181]	-	-	-	gi|701777576|gb|KGQ11267.1|/1.9732e-55/D-alanyl-D-alanine carboxypeptidase dacA [Beauveria bassiana D1-5]
lcl|NC_012559.1_cds_WP_012698244.1_2491	936	6957	7802	1053.09	998.54	-0.0767366	Down	0.00119438	0.00214707	[locus_tag=LHK_RS12820] [protein=nucleotide sugar epimerase] [protein_id=WP_012698244.1] [location=complement(2695128..2696063)]	K08678|1|1e-11|70.9|tms:TREMEDRAFT_71942|UDP-glucuronate decarboxylase [EC:4.1.1.35];K01784|2|1e-11|70.9|vpo:Kpol_1036p26|UDP-glucose 4-epimerase [EC:5.1.3.2];K01785|2|1e-11|70.9|vpo:Kpol_1036p26|aldose 1-epimerase [EC:5.1.3.3]	-	-	-	gi|575488298|ref|XP_006683443.1|/7.05487e-21/hypothetical protein BATDEDRAFT_15145, partial [Batrachochytrium dendrobatidis JAM81]
lcl|NC_012559.1_cds_1104	907	1513	1696.99	236.65	224.42	-0.0765537	Down	0.127247	0.162768	[locus_tag=LHK_RS05710] [protein=LysR family transcriptional regulator] [pseudo=true] [exception=annotated by transcript or proteomic data] [location=1190922..1191828]	-	-	-	-	gi|575488038|ref|XP_006683313.1|/2.45074e-15/hypothetical protein BATDEDRAFT_93072 [Batrachochytrium dendrobatidis JAM81]
lcl|NC_012559.1_cds_WP_012696683.1_1083	999	1586	1780	224.36	212.9	-0.0756395	Down	0.126891	0.162384	[locus_tag=LHK_RS05605] [protein=lytic murein transglycosylase B] [protein_id=WP_012696683.1] [location=complement(1167149..1168147)]	-	-	-	-	gi|701771176|gb|KGQ06020.1|/3.27923e-27/Uncharacterized protein ycgM [Beauveria bassiana D1-5]
lcl|NC_012559.1_cds_WP_041825466.1_764	2202	957	1074	60.17	57.1	-0.0755536	Down	0.23489	0.282492	[locus_tag=LHK_RS03915] [protein=hypothetical protein] [protein_id=WP_041825466.1] [location=complement(803133..805334)]	-	-	-	-	-
lcl|NC_012559.1_cds_WP_012696069.1_540	483	2425	2722	739.49	701.82	-0.0754296	Down	0.0598392	0.0820911	[locus_tag=LHK_RS02770] [protein=flagellar synthesis protein FlgN] [protein_id=WP_012696069.1] [location=complement(550858..551340)]	-	-	-	-	-
lcl|NC_012559.1_cds_WP_012696066.1_537	864	1153	1295	189.72	180.16	-0.074593	Down	0.199174	0.243791	[locus_tag=LHK_RS02755] [protein=lauroyl acyltransferase] [protein_id=WP_012696066.1] [location=548885..549748]	-	-	-	-	gi|701777470|gb|KGQ11178.1|/1.46334e-30/Protein Ddg [Beauveria bassiana D1-5]
lcl|NC_012559.1_cds_WP_012697667.1_1949	462	1120	1258	358.39	340.36	-0.0744689	Down	0.206146	0.251156	[locus_tag=LHK_RS09970] [protein=DNA repair ATPase] [protein_id=WP_012697667.1] [location=2085420..2085881]	-	-	-	-	-
lcl|NC_012559.1_cds_WP_012698080.1_2339	1599	542	609	47.23	44.87	-0.0739524	Down	0.381596	0.43508	[locus_tag=LHK_RS12020] [protein=FbpB] [protein_id=WP_012698080.1] [location=2506416..2508014]	-	-	-	-	gi|701780445|gb|KGQ13756.1|/5.44957e-10/Sulfate/thiosulfate import ATP-binding protein CysA [Beauveria bassiana D1-5]
lcl|NC_012559.1_cds_WP_041825459.1_663	642	879.94	988.98	197.87	188.03	-0.07359	Down	0.268942	0.31842	[locus_tag=LHK_RS03385] [protein=hypothetical protein] [protein_id=WP_041825459.1] [location=686931..687572]	-	-	-	-	-
lcl|NC_012559.1_cds_WP_012696755.1_1147	825	210	236	36.26	34.46	-0.0734562	Down	0.585306	0.632716	[locus_tag=LHK_RS05935] [protein=Antirepressor protein] [protein_id=WP_012696755.1] [location=1239966..1240790]	-	-	-	-	-
lcl|NC_012559.1_cds_WP_012696816.1_1192	1194	5147	5786	605.45	575.46	-0.0732922	Down	0.00772314	0.0123707	[locus_tag=LHK_RS06160] [protein=aspartate aminotransferase] [protein_id=WP_012696816.1] [location=complement(1296582..1297775)]	K14264|1|1e-33|144|ctp:CTRG_01368|kynurenine aminotransferase [EC:2.6.1.7]	-	-	-	gi|701780189|gb|KGQ13528.1|/4.82461e-87/Putative monooxygenase yxeK [Beauveria bassiana D1-5]
lcl|NC_012559.1_cds_WP_052292634.1_2264	858	3581	4027	593.53	564.33	-0.0727819	Down	0.0272984	0.0400487	[locus_tag=LHK_RS11610] [protein=hypothetical protein] [protein_id=WP_052292634.1] [location=complement(2435868..2436725)]	-	-	-	-	gi|444315427|ref|XP_004178371.1|/5.49113e-06/hypothetical protein TBLA_0A10760 [Tetrapisispora blattae CBS 6284]
lcl|NC_012559.1_cds_WP_012695884.1_366	321	168	189	80.4	76.48	-0.072113	Down	0.631774	0.675884	[locus_tag=LHK_RS01895] [protein=hypothetical protein] [protein_id=WP_012695884.1] [location=complement(372280..372600)]	-	-	-	-	-
lcl|NC_012559.1_cds_WP_012698357.1_2588	657	504	567	110.59	105.2	-0.0720862	Down	0.409878	0.46241	[locus_tag=LHK_RS13335] [protein=hypothetical protein] [protein_id=WP_012698357.1] [location=2819527..2820183]	-	-	-	-	-
lcl|NC_012559.1_cds_WP_041825614.1_1597	195	8	9	6.87	6.54	-0.0710195	Down	0.899326	0.918029	[locus_tag=LHK_RS08200] [protein=hypothetical protein] [protein_id=WP_041825614.1] [location=1712847..1713041]	-	-	-	-	-
lcl|NC_012559.1_cds_WP_012697893.1_2155	1512	3526	3972	325.38	309.91	-0.0702763	Down	0.0342946	0.0493134	[locus_tag=LHK_RS11045] [protein=lysine--tRNA ligase] [protein_id=WP_012697893.1] [location=2316555..2318066]	K04567|1|2e-93|343|spo:SPBC17G9.03c|lysyl-tRNA synthetase, class II [EC:6.1.1.6]	-	-	-	gi|440491312|gb|ELQ73974.1|/1.34785e-95/Lysyl-tRNA synthetase (class II) [Trachipleistophora hominis]
lcl|NC_012559.1_cds_WP_012696421.1_854	618	16341	18414	3826.24	3645.51	-0.0698067	Down	6.0549e-06	1.34265e-05	[locus_tag=LHK_RS04445] [protein=peroxidase] [protein_id=WP_012696421.1] [location=complement(898793..899410)]	K03386|1|8e-42|170|nhe:NECHADRAFT_102906|peroxiredoxin (alkyl hydroperoxide reductase subunit C) [EC:1.11.1.15]	-	-	-	gi|701777499|gb|KGQ11200.1|/2.50021e-71/Acyl carrier protein phosphodiesterase [Beauveria bassiana D1-5]
lcl|NC_012559.1_cds_WP_027823245.1_1964	546	1336	1506	357.03	340.28	-0.0693229	Down	0.198316	0.242843	[locus_tag=LHK_RS10045] [protein=XRE family transcriptional regulator] [protein_id=WP_027823245.1] [location=2099645..2100190]	-	-	-	-	-
lcl|NC_012559.1_cds_WP_012698234.1_2480	1902	3999	4509	291.88	278.26	-0.0689418	Down	0.0269752	0.0396348	[locus_tag=LHK_RS12765] [protein=asparagine synthetase B] [protein_id=WP_012698234.1] [location=complement(2681849..2683750)]	K01953|1|2e-40|168|bcom:BAUCODRAFT_102022|asparagine synthase (glutamine-hydrolysing) [EC:6.3.5.4]	-	-	-	gi|727134123|emb|CEG82612.1|/2.55233e-41/Putative Asparagine synthetase [Rhizopus microsporus]
lcl|NC_012559.1_cds_WP_012697190.1_1523	816	210	237	36.68	35	-0.0676387	Down	0.615902	0.661347	[locus_tag=LHK_RS07815] [protein=carboxylesterase] [protein_id=WP_012697190.1] [location=1641239..1642054]	-	-	-	-	-
lcl|NC_012559.1_cds_WP_012695768.1_261	984	28344	31991	4073.1	3886.95	-0.0674887	Down	8.20778e-09	2.234e-08	[locus_tag=LHK_RS01355] [protein=DNA-directed RNA polymerase subunit alpha] [protein_id=WP_012695768.1] [location=267931..268914]	-	-	-	-	gi|907091495|gb|KNC97737.1|/4.06228e-06/DNA-directed RNA polymerase subunit alpha [Spizellomyces punctatus DAOM BR117]
lcl|NC_012559.1_cds_WP_012697716.1_1995	198	372	420	313.63	299.39	-0.0670375	Down	0.509678	0.55995	[locus_tag=LHK_RS10200] [protein=cytochrome oxidase maturation protein Cbb3] [protein_id=WP_012697716.1] [location=2131508..2131705]	-	-	-	-	-
lcl|NC_012559.1_cds_WP_012698301.1_2540	414	2378	2685	857.7	818.82	-0.0669268	Down	0.0974256	0.127725	[locus_tag=LHK_RS13095] [protein=prolyl-tRNA editing protein] [protein_id=WP_012698301.1] [location=complement(2766002..2766415)]	-	-	-	-	-
lcl|NC_012559.1_cds_WP_012697312.1_1635	1101	1727	1950	220.9	210.89	-0.0669027	Down	0.157875	0.197753	[locus_tag=LHK_RS08390] [protein=histidinol-phosphate transaminase] [protein_id=WP_012697312.1] [location=1749972..1751072]	K00817|1|5e-33|142|tre:TRIREDRAFT_74913|histidinol-phosphate aminotransferase [EC:2.6.1.9]	-	-	-	gi|575488428|ref|XP_006683508.1|/8.13457e-62/hypothetical protein BATDEDRAFT_15173 [Batrachochytrium dendrobatidis JAM81]
lcl|NC_012559.1_cds_WP_012698239.1_2485	699	942	1064	193.6	184.89	-0.0664118	Down	0.299982	0.352147	[locus_tag=LHK_RS12790] [protein=hypothetical protein] [protein_id=WP_012698239.1] [location=complement(2689463..2690161)]	-	-	-	-	-
lcl|NC_012559.1_cds_WP_012697285.1_1609	354	386	435.99	165.53	158.09	-0.0663466	Down	0.48539	0.535909	[locus_tag=LHK_RS08260] [protein=murein hydrolase transporter LrgA] [protein_id=WP_012697285.1] [location=complement(1726100..1726453)]	-	-	-	-	-
lcl|NC_012559.1_cds_2887	1108	3047	3441.99	387.19	369.81	-0.0662575	Down	0.061687	0.0841873	[locus_tag=LHK_RS14920] [protein=DNA polymerase III subunit beta] [pseudo=true] [exception=annotated by transcript or proteomic data] [location=3147755..3148862]	-	-	-	-	gi|701779598|gb|KGQ12990.1|/7.43835e-55/DNA gyrase subunit B [Beauveria bassiana D1-5]
lcl|NC_012559.1_cds_WP_012698661.1_2868	204	1346	1521	1094.14	1045.38	-0.0657699	Down	0.220048	0.266413	[locus_tag=LHK_RS14800] [protein=hypothetical protein] [protein_id=WP_012698661.1] [location=complement(3123957..3124160)]	-	-	-	-	-
lcl|NC_012559.1_cds_WP_012697848.1_2112	852	1036	1171	172.97	165.31	-0.0653478	Down	0.284438	0.334851	[locus_tag=LHK_RS10830] [protein=S-formylglutathione hydrolase] [protein_id=WP_012697848.1] [location=2270600..2271451]	K01070|1|2e-66|253|tmn:UCRPA7_376|S-formylglutathione hydrolase [EC:3.1.2.12]	-	GO:0016787//hydrolase activity	-	gi|701780658|gb|KGQ13945.1|/8.48968e-92/S-formylglutathione hydrolase yeiG [Beauveria bassiana D1-5]
lcl|NC_012559.1_cds_WP_012696541.1_962	813	1128.99	1277	197.97	189.33	-0.0643788	Down	0.28076	0.33079	[locus_tag=LHK_RS04995] [protein=ABC transporter ATP-binding protein] [protein_id=WP_012696541.1] [location=1023898..1024710]	K05658|1|1e-19|97.1|cput:CONPUDRAFT_126411|ATP-binding cassette, subfamily B (MDR/TAP), member 1 [EC:3.6.3.44]	-	-	-	gi|701780445|gb|KGQ13756.1|/1.21942e-28/Sulfate/thiosulfate import ATP-binding protein CysA [Beauveria bassiana D1-5]
lcl|NC_012559.1_cds_WP_012695745.1_239	828	18478	20901	3178.68	3040.02	-0.064347	Down	8.94546e-06	1.95961e-05	[locus_tag=LHK_RS01245] [protein=50S ribosomal protein L2] [protein_id=WP_012695745.1] [location=257485..258312]	K02938|1|3e-15|82.8|ppl:POSPLDRAFT_129865|large subunit ribosomal protein L8e	-	-	-	gi|891599091|ref|XP_013025204.1|/9.30611e-48/ribosomal protein subunit L2 [Schizosaccharomyces cryophilus OY26]
lcl|NC_012559.1_cds_WP_027823239.1_1978	474	220	249	68.47	65.52	-0.0635367	Down	0.629368	0.674057	[locus_tag=LHK_RS10115] [protein=hypothetical protein] [protein_id=WP_027823239.1] [location=2110493..2110966]	-	-	-	-	-
lcl|NC_012559.1_cds_WP_041825881.1_1092	1026	1321	1496	181.77	174.05	-0.0626123	Down	0.246838	0.294781	[locus_tag=LHK_RS05650] [protein=adenosine deaminase] [protein_id=WP_041825881.1] [location=1177508..1178533]	K01488|1|9e-82|304|tpf:TPHA_0O01510|adenosine deaminase [EC:3.5.4.4]	-	-	-	gi|972241055|emb|CEN60314.1|/3.98449e-84/hypothetical protein ASPCAL02755 [Aspergillus calidoustus]
lcl|NC_012559.1_cds_WP_012697310.1_1633	1071	4101	4647	539.76	517.13	-0.0617911	Down	0.0443036	0.0624043	[locus_tag=LHK_RS08380] [protein=prephenate dehydratase] [protein_id=WP_012697310.1] [location=1748165..1749235]	K04518|1|1e-36|154|tml:GSTUM_00002416001|prephenate dehydratase [EC:4.2.1.51]	-	-	-	gi|909148626|gb|KNE71479.1|/1.05183e-58/chorismate mutase [Allomyces macrogynus ATCC 38327]
lcl|NC_012559.1_cds_WP_041825665.1_1960	1389	1773	2011	178.49	171.17	-0.0604134	Down	0.195685	0.240129	[locus_tag=LHK_RS10025] [protein=aspartate aminotransferase family protein] [protein_id=WP_041825665.1] [location=complement(2094639..2096027)]	K00819|1|5e-39|162|ppa:PAS_chr3_0410|ornithine--oxo-acid transaminase [EC:2.6.1.13]	-	-	-	gi|1001606184|gb|KXS10031.1|/1.91904e-77/aminotransferase [Gonapodya prolifera JEL478]
lcl|NC_012559.1_cds_WP_041825494.1_1007	411	409	464	148.7	142.64	-0.060026	Down	0.534596	0.583782	[locus_tag=LHK_RS05225] [protein=hypothetical protein] [protein_id=WP_041825494.1] [location=complement(1072771..1073181)]	-	-	-	-	-
lcl|NC_012559.1_cds_WP_052292573.1_1748	2610	1286	1459	68.04	65.27	-0.0599631	Down	0.273116	0.322834	[locus_tag=LHK_RS15380] [protein=hypothetical protein] [protein_id=WP_052292573.1] [location=complement(1874992..1877601)]	-	-	-	-	gi|701780533|gb|KGQ13842.1|/6.21158e-20/Cellulose synthesis regulatory protein [Beauveria bassiana D1-5]
lcl|NC_012559.1_cds_2419	943	16419.8	18638	2466.29	2366.96	-0.0593071	Down	0.000113906	0.000226717	[locus_tag=LHK_RS12430] [protein=carbamate kinase] [pseudo=true] [exception=annotated by transcript or proteomic data] [location=complement(2596159..2597101)]	-	-	-	-	gi|701780181|gb|KGQ13522.1|/1.28516e-62/Carbamate kinase [Beauveria bassiana D1-5]
lcl|NC_012559.1_cds_WP_012698034.1_2275	888	1486	1687	237.62	228.08	-0.0591163	Down	0.24616	0.294214	[locus_tag=LHK_RS11665] [protein=ATPase AAA] [protein_id=WP_012698034.1] [location=complement(2449719..2450606)]	K14572|1|2e-09|63.9|act:ACLA_071030|midasin	-	-	-	gi|972241907|emb|CEL00720.1|/4.31678e-09/Putative Midasin [Aspergillus calidoustus]
lcl|NC_012559.1_cds_WP_012698030.1_2272	1380	939	1066	95.16	91.34	-0.0591085	Down	0.356034	0.410296	[locus_tag=LHK_RS11650] [protein=FAD-linked oxidase] [protein_id=WP_012698030.1] [location=complement(2445158..2446537)]	K00102|1|8e-76|285|lel:LELG_02107|D-lactate dehydrogenase (cytochrome) [EC:1.1.2.4]	-	-	-	gi|757352804|gb|KIR58639.1|/3.46493e-79/D-lactate dehydrogenase [Cryptococcus gattii CA1873]
lcl|NC_012559.1_cds_WP_012695492.1_1	1611	2133	2422	184.46	177.09	-0.0588253	Down	0.166933	0.208289	[locus_tag=LHK_RS00005] [protein=L-aspartate oxidase] [protein_id=WP_012695492.1] [location=complement(186..1796)]	K00234|1|1e-66|254|ztr:MYCGRDRAFT_71498|succinate dehydrogenase (ubiquinone) flavoprotein subunit [EC:1.3.5.1]	-	-	-	gi|701780349|gb|KGQ13669.1|/1.20879e-174/L-aspartate oxidase [Beauveria bassiana D1-5]
lcl|NC_012559.1_cds_WP_012696434.1_867	705	2843	3229	579.05	556.07	-0.0584214	Down	0.112813	0.145657	[locus_tag=LHK_RS04510] [protein=bifunctional 3-demethylubiquinone 3-O-methyltransferase/2-octaprenyl-6-hydroxy phenol methylase] [protein_id=WP_012696434.1] [location=complement(912724..913428)]	K00568|1|3e-40|165|cput:CONPUDRAFT_167122|2-polyprenyl-6-hydroxyphenyl methylase / 3-demethylubiquinone-9 3-methyltransferase [EC:2.1.1.222 2.1.1.64]	-	-	-	gi|701780618|gb|KGQ13910.1|/1.61337e-65/3-demethylubiquinone-9 3-methyltransferase [Beauveria bassiana D1-5]
lcl|NC_012559.1_cds_WP_034984702.1_2872	1056	1089	1237	145.44	139.68	-0.0582986	Down	0.32714	0.380634	[locus_tag=LHK_RS14820] [protein=nicotinate-nucleotide--dimethylbenzimidazole phosphoribosyltransferase] [protein_id=WP_034984702.1] [location=3127862..3128917]	-	-	-	-	gi|909150671|gb|KNE72793.1|/2.63863e-30/nicotinate-nucleotide-dimethylbenzimidazole phosphoribosyltransferase [Allomyces macrogynus ATCC 38327]
lcl|NC_012559.1_cds_WP_012697022.1_1381	312	624	709	308.39	296.27	-0.0578434	Down	0.460546	0.511796	[locus_tag=LHK_RS07100] [protein=XRE family transcriptional regulator] [protein_id=WP_012697022.1] [location=1493077..1493388]	-	-	-	-	-
lcl|NC_012559.1_cds_WP_012698435.1_2662	549	373	424	99.1	95.24	-0.0573174	Down	0.571596	0.619051	[locus_tag=LHK_RS13730] [protein=dTDP-4-dehydrorhamnose 3,5-epimerase] [protein_id=WP_012698435.1] [location=complement(2908642..2909190)]	-	-	-	-	gi|575488190|ref|XP_006683389.1|/1.59218e-46/hypothetical protein BATDEDRAFT_15110 [Batrachochytrium dendrobatidis JAM81]
lcl|NC_012559.1_cds_WP_034984670.1_2716	915	1694	1927	262.55	252.52	-0.0561945	Down	0.238656	0.286071	[locus_tag=LHK_RS14005] [protein=D-alanine--D-alanine ligase] [protein_id=WP_034984670.1] [location=complement(2964682..2965596)]	-	-	-	-	gi|1000783444|gb|KXN74578.1|/4.22547e-39/D-alanine--D-alanine ligase B [Conidiobolus coronatus NRRL 28638]
lcl|NC_012559.1_cds_2585	751	4508	5129	859.06	826.4	-0.0559186	Down	0.055932	0.0772432	[locus_tag=LHK_RS13320] [protein=hypothetical protein] [pseudo=true] [exception=annotated by transcript or proteomic data] [location=complement(2816403..2817153)]	K03521|1|2e-68|256|pfj:MYCFIDRAFT_152660|electron transfer flavoprotein beta subunit	-	-	-	gi|672821042|gb|KFH65938.1|/8.89626e-81/electron transfer flavoprotein subunit beta [Mortierella verticillata NRRL 6337]
lcl|NC_012559.1_cds_WP_012698561.1_2780	876	340	387	55.14	53.07	-0.0552027	Down	0.601108	0.647863	[locus_tag=LHK_RS14325] [protein=drug/metabolite exporter YedA] [protein_id=WP_012698561.1] [location=3031393..3032268]	-	-	-	-	gi|701768543|gb|KGQ03842.1|/3.05784e-76/putative inner membrane transporter yedA [Beauveria bassiana D1-5]
lcl|NC_012559.1_cds_265	2809	4485.99	5106.94	220.31	212.06	-0.0550625	Down	0.0605648	0.082851	[locus_tag=LHK_RS01375] [protein=hypothetical protein] [pseudo=true] [partial=3'] [exception=annotated by transcript or proteomic data] [location=complement(<271829..274637)]	K03934|1|3e-43|178|cdu:CD36_35150|NADH dehydrogenase (ubiquinone) Fe-S protein 1 [EC:1.6.5.3 1.6.99.3]	-	-	-	gi|701779675|gb|KGQ13061.1|/1.15811e-112/Formate dehydrogenase H [Beauveria bassiana D1-5]
lcl|NC_012559.1_cds_WP_012698315.1_2552	723	461	525	91.43	88.04	-0.0545085	Down	0.548808	0.596826	[locus_tag=LHK_RS13155] [protein=oxidoreductase] [protein_id=WP_012698315.1] [location=2775940..2776662]	K16066|1|9e-23|107|lth:KLTH0D13002g|3-hydroxy acid dehydrogenase / malonic semialdehyde reductase [EC:1.1.1.381 1.1.1.-]	-	-	-	gi|759261449|gb|KIW37978.1|/1.15529e-29/hypothetical protein PV06_09955 [Exophiala oligosperma]
lcl|NC_012559.1_cds_WP_041825481.1_913	402	898	1023	334.53	322.22	-0.0540896	Down	0.407912	0.460551	[locus_tag=LHK_RS04740] [protein=hypothetical protein] [protein_id=WP_041825481.1] [location=964556..964957]	-	-	-	-	-
lcl|NC_012559.1_cds_WP_041825465.1_750	1362	903.99	1030	92.86	89.46	-0.0538145	Down	0.422352	0.475002	[locus_tag=LHK_RS03845] [protein=hypothetical protein] [protein_id=WP_041825465.1] [location=785373..786734]	-	-	-	-	-
lcl|NC_012559.1_cds_WP_012698061.1_2320	285	17.11	19.48	9.37	9.03	-0.0533231	Down	0.852496	0.876403	[locus_tag=LHK_RS11905] [protein=hypothetical protein] [protein_id=WP_012698061.1] [location=2491095..2491379]	-	-	-	-	-
lcl|NC_012559.1_cds_WP_012695609.1_112	546	1116	1273	298.24	287.64	-0.0522095	Down	0.373112	0.427257	[locus_tag=LHK_RS00560] [protein=RlpB] [protein_id=WP_012695609.1] [location=complement(118020..118565)]	-	-	-	-	-
lcl|NC_012559.1_cds_WP_012697589.1_1881	660	1151	1313	251.35	242.43	-0.0521294	Down	0.366508	0.420692	[locus_tag=LHK_RS09635] [protein=hypothetical protein] [protein_id=WP_012697589.1] [location=1998605..1999264]	-	-	-	-	-
lcl|NC_012559.1_cds_WP_012696973.1_1335	789	334	381	60.43	58.29	-0.0520165	Down	0.624506	0.669593	[locus_tag=LHK_RS15245] [protein=phage recombination protein Bet] [protein_id=WP_012696973.1] [location=complement(1455775..1456563)]	-	-	-	-	-
lcl|NC_012559.1_cds_WP_052292522.1_101	1224	525	599	60.2	58.07	-0.0519705	Down	0.542824	0.590984	[locus_tag=LHK_RS00505] [protein=hybrid sensor histidine kinase/response regulator] [protein_id=WP_052292522.1] [location=103260..104483]	K19691|1|5e-59|229|tml:GSTUM_00009795001|osomolarity two-component system, sensor histidine kinase NIK1 [EC:2.7.13.3];K19692|2|2e-52|207|cpw:CPC735_059540|osomolarity two-component system, sensor histidine kinase TcsA [EC:2.7.13.3]	-	GO:0004672//protein kinase activity	GO:0044237//cellular metabolic process	gi|907099717|gb|KND04953.1|/5.36458e-81/hypothetical protein SPPG_00641 [Spizellomyces punctatus DAOM BR117]
lcl|NC_012559.1_cds_WP_012697965.1_2211	615	64	73	15.06	14.53	-0.0516871	Down	0.824532	0.853106	[locus_tag=LHK_RS11320] [protein=dimethylsulfoxide reductase, chain B] [protein_id=WP_012697965.1] [location=2380506..2381120]	-	-	-	-	gi|701777697|gb|KGQ11370.1|/1.26153e-83/Dimethyl sulfoxide reductase DmsA [Beauveria bassiana D1-5]
lcl|NC_012559.1_cds_WP_012697958.1_2204	363	411	469	171.4	165.37	-0.0516696	Down	0.591242	0.638418	[locus_tag=LHK_RS11285] [protein=hypothetical protein] [protein_id=WP_012697958.1] [location=complement(2372176..2372538)]	K09008|1|2e-10|64.7|pco:PHACADRAFT_137870|NADH dehydrogenase [ubiquinone] 1 alpha subcomplex assembly factor 3	-	-	-	gi|599355458|ref|XP_007392284.1|/2.09121e-09/hypothetical protein PHACADRAFT_137870 [Phanerochaete carnosa HHB-10118-sp]
lcl|NC_012559.1_cds_WP_012698277.1_2519	1545	665.21	759.74	60.04	57.98	-0.0503686	Down	0.498008	0.548794	[locus_tag=LHK_RS12965] [protein=methyl-accepting chemotaxis protein] [protein_id=WP_012698277.1] [location=2734821..2736365]	-	-	-	-	gi|701779709|gb|KGQ13090.1|/3.15471e-07/Methyl-accepting chemotaxis serine transducer [Beauveria bassiana D1-5]
lcl|NC_012559.1_cds_WP_012695799.1_288	570	224	256	57.17	55.24	-0.049545	Down	0.702378	0.742638	[locus_tag=LHK_RS01495] [protein=peptidyl-tRNA hydrolase] [protein_id=WP_012695799.1] [location=complement(298055..298624)]	K01056|1|2e-12|72.8|ppl:POSPLDRAFT_86954|peptidyl-tRNA hydrolase, PTH1 family [EC:3.1.1.29]	-	-	-	gi|672825175|gb|KFH70067.1|/8.78845e-14/hypothetical protein MVEG_04870 [Mortierella verticillata NRRL 6337]
lcl|NC_012559.1_cds_WP_012695584.1_89	2283	2318.99	2651	140.55	135.85	-0.0490689	Down	0.233552	0.281	[locus_tag=LHK_RS00445] [protein=DNA topoisomerase IV subunit A] [protein_id=WP_012695584.1] [location=91760..94042]	K03164|1|8e-19|96.7|maw:MAC_06425|DNA topoisomerase II [EC:5.99.1.3]	-	-	-	gi|701766693|gb|KGQ02519.1|/0/DNA topoisomerase 4 subunit A [Beauveria bassiana D1-5]
lcl|NC_012559.1_cds_WP_012698049.1_2292	369	14	16	5.73	5.54	-0.0486492	Down	0.910242	0.926559	[locus_tag=LHK_RS11760] [protein=membrane protein] [protein_id=WP_012698049.1] [location=2471720..2472088]	-	-	-	-	-
lcl|NC_012559.1_cds_WP_012698235.1_2481	2682	8142	9311	419.05	405.18	-0.0485594	Down	0.0253944	0.0375215	[locus_tag=LHK_RS12770] [protein=WbmJ] [protein_id=WP_012698235.1] [location=complement(2683772..2686453)]	-	-	-	-	-
lcl|NC_012559.1_cds_WP_027824106.1_2520	1380	1915	2190	194.08	187.66	-0.0485303	Down	0.278112	0.328338	[locus_tag=LHK_RS12970] [protein=nitrite extrusion protein] [protein_id=WP_027824106.1] [location=complement(2736405..2737784)]	-	-	-	-	-
lcl|NC_012559.1_cds_WP_012697778.1_2052	1152	2527	2893	308.45	298.57	-0.0469674	Down	0.227734	0.275028	[locus_tag=LHK_RS10490] [protein=2-methylcitrate synthase] [protein_id=WP_012697778.1] [location=2194235..2195386]	K01647|1|3e-41|169|maj:MAA_06270|citrate synthase [EC:2.3.3.1]	-	-	-	gi|907092157|gb|KNC98323.1|/7.37447e-45/citrate (Si)-synthase [Spizellomyces punctatus DAOM BR117]
lcl|NC_012559.1_cds_WP_012697380.1_1694	450	460	527	151.47	146.72	-0.0459665	Down	0.612692	0.658144	[locus_tag=LHK_RS08680] [protein=deoxyuridine 5'-triphosphate nucleotidohydrolase] [protein_id=WP_012697380.1] [location=1815679..1816128]	K01520|1|4e-10|63.9|cnb:CNBM1290|dUTP pyrophosphatase [EC:3.6.1.23]	-	-	-	gi|701777292|gb|KGQ11022.1|/8.03444e-38/Coenzyme A biosynthesis bifunctional protein CoaBC [Beauveria bassiana D1-5]
lcl|NC_012559.1_cds_WP_012698134.1_2387	693	377	432	78.19	75.75	-0.0457382	Down	0.64836	0.691839	[locus_tag=LHK_RS12265] [protein=branched-chain amino acid ABC transporter permease] [protein_id=WP_012698134.1] [location=2562931..2563623]	-	-	-	-	-
lcl|NC_012559.1_cds_WP_012697603.1_1895	474	473	541.99	147.21	142.62	-0.0456994	Down	0.589726	0.637018	[locus_tag=LHK_RS09700] [protein=flavin-nucleotide-binding protein] [protein_id=WP_012697603.1] [location=complement(2017102..2017575)]	-	-	-	-	-
lcl|NC_012559.1_cds_WP_012696970.1_1332	570	1760	2018	449.18	435.46	-0.0447535	Down	0.33676	0.390415	[locus_tag=LHK_RS06855] [protein=glutamine amidotransferase] [protein_id=WP_012696970.1] [location=complement(1453675..1454244)]	K01656|1|4e-55|214|tbl:TBLA_0D03600|anthranilate synthase / indole-3-glycerol phosphate synthase [EC:4.1.3.27 4.1.1.48];K13501|4|5e-54|210|ure:UREG_03650|anthranilate synthase / indole-3-glycerol phosphate synthase / phosphoribosylanthranilate isomerase [EC:4.1.3.27 4.1.1.48 5.3.1.24]	-	GO:0016830//carbon-carbon lyase activity	GO:0006520//cellular amino acid metabolic process	gi|907099418|gb|KND04654.1|/3.18997e-56/hypothetical protein SPPG_00371 [Spizellomyces punctatus DAOM BR117]
lcl|NC_012559.1_cds_WP_012697534.1_1829	972	728	835	105.96	102.75	-0.0443814	Down	0.54006	0.588418	[locus_tag=LHK_RS09375] [protein=tRNA dihydrouridine synthase DusC] [protein_id=WP_012697534.1] [location=complement(1952626..1953597)]	K05544|1|6e-21|102|gtr:GLOTRDRAFT_80968|tRNA-dihydrouridine synthase 3 [EC:1.3.1.89]	-	-	-	gi|701777661|gb|KGQ11346.1|/4.63423e-55/tRNA-dihydrouridine synthase C [Beauveria bassiana D1-5]
lcl|NC_012559.1_cds_WP_012697811.1_2080	714	2831	3247	568.95	551.74	-0.0443133	Down	0.227976	0.275206	[locus_tag=LHK_RS10660] [protein=hypothetical protein] [protein_id=WP_012697811.1] [location=2236416..2237129]	-	-	-	-	-
lcl|NC_012559.1_cds_WP_012695765.1_258	363	7027	8065	2930.42	2843.68	-0.0433483	Down	0.0632726	0.0860674	[locus_tag=LHK_RS01340] [protein=30S ribosomal protein S13] [protein_id=WP_012695765.1] [location=266501..266863]	K02952|1|7e-19|92.4|spo:SPCC1795.07|small subunit ribosomal protein S13	-	-	-	gi|1000780125|gb|KXN71333.1|/3.80226e-19/ribosomal protein S13 [Conidiobolus coronatus NRRL 28638]
lcl|NC_012559.1_cds_WP_012697753.1_2030	2304	14713	16899	883.48	857.97	-0.0422703	Down	0.00892742	0.014151	[locus_tag=LHK_RS10380] [protein=outer membrane protein assembly factor BamA] [protein_id=WP_012697753.1] [location=complement(2169062..2171365)]	K07277|1|2e-15|85.5|spo:SPAC17C9.06|outer membrane protein insertion porin family	-	-	-	gi|701766229|gb|KGQ02304.1|/4.3178e-78/Outer membrane protein omp85 [Beauveria bassiana D1-5]
lcl|NC_012559.1_cds_WP_012697995.1_2237	561	18542	21300	4813.42	4675.14	-0.0420527	Down	0.00341474	0.00578986	[locus_tag=LHK_RS11450] [protein=alginate granule-binding protein] [protein_id=WP_012697995.1] [location=complement(2404013..2404573)]	-	-	-	-	-
lcl|NC_012559.1_cds_WP_012695864.1_346	1749	87.89	101.04	6.99	6.79	-0.0418809	Down	0.891256	0.910754	[locus_tag=LHK_RS15075] [protein=replication protein] [protein_id=WP_012695864.1] [location=complement(358131..359879)]	-	-	-	-	-
lcl|NC_012559.1_cds_WP_012696690.1_1089	1482	452.99	521	42.67	41.49	-0.0404585	Down	0.683356	0.724908	[locus_tag=LHK_RS05635] [protein=methyl-accepting chemotaxis protein] [protein_id=WP_012696690.1] [location=complement(1173924..1175405)]	-	-	-	-	gi|701779904|gb|KGQ13265.1|/5.8333e-11/Methyl-accepting chemotaxis protein III [Beauveria bassiana D1-5]
lcl|NC_012559.1_cds_WP_027823558.1_612	258	40	46	24.59	23.91	-0.0404576	Down	0.887014	0.906739	[locus_tag=LHK_RS03130] [protein=hypothetical protein] [protein_id=WP_027823558.1] [location=626410..626667]	-	-	-	-	-
lcl|NC_012559.1_cds_WP_012695876.1_358	192	286	329	250.43	243.57	-0.0400709	Down	0.725906	0.762781	[locus_tag=LHK_RS01850] [protein=hypothetical protein] [protein_id=WP_012695876.1] [location=complement(365240..365431)]	-	-	-	-	-
lcl|NC_012559.1_cds_WP_012697427.1_1737	843	266	306	44.91	43.68	-0.0400639	Down	0.735264	0.771215	[locus_tag=LHK_RS08895] [protein=ATP-binding protein of ABC transport system] [protein_id=WP_012697427.1] [location=1859789..1860631]	K05658|1|1e-14|80.9|fgr:FGSG_07516|ATP-binding cassette, subfamily B (MDR/TAP), member 1 [EC:3.6.3.44]	-	-	-	gi|701780548|gb|KGQ13853.1|/4.6622e-18/putative MscS family protein YbiO [Beauveria bassiana D1-5]
lcl|NC_012559.1_cds_WP_012695988.1_460	327	1087	1251	509.48	495.76	-0.0393836	Down	0.505066	0.555515	[locus_tag=LHK_RS02365] [protein=monothiol glutaredoxin, Grx4 family] [protein_id=WP_012695988.1] [location=complement(468551..468877)]	K07390|1|2e-27|120|psq:PUNSTDRAFT_55965|monothiol glutaredoxin	-	-	-	gi|924817866|gb|KOS15997.1|/2.89518e-27/monothiol glutaredoxin [Malassezia pachydermatis]
lcl|NC_012559.1_cds_WP_012696910.1_1276	411	318	366	115.62	112.51	-0.0393377	Down	0.716942	0.754731	[locus_tag=LHK_RS06575] [protein=hypothetical protein] [protein_id=WP_012696910.1] [location=1388824..1389234]	-	-	-	-	-
lcl|NC_012559.1_cds_WP_012696483.1_912	522	1344	1547	376.92	366.83	-0.0391467	Down	0.461232	0.511969	[locus_tag=LHK_RS04735] [protein=hypothetical protein] [protein_id=WP_012696483.1] [location=964020..964541]	-	-	-	-	-
lcl|NC_012559.1_cds_WP_012697742.1_2018	798	554.99	639	99.23	96.6	-0.0387532	Down	0.660374	0.703104	[locus_tag=LHK_RS10320] [protein=3'-5' exonuclease] [protein_id=WP_012697742.1] [location=2154126..2154923]	-	-	-	-	-
lcl|NC_012559.1_cds_2047	1408	2116	2437	210.07	204.56	-0.0383461	Down	0.365732	0.420135	[locus_tag=LHK_RS10465] [protein=hypothetical protein] [pseudo=true] [partial=3'] [exception=annotated by transcript or proteomic data] [location=complement(<2189362..2190769)]	K00128|1|2e-84|312|sla:SERLADRAFT_458233|aldehyde dehydrogenase (NAD+) [EC:1.2.1.3];K00129|5|3e-83|305|lbc:LACBIDRAFT_392399|aldehyde dehydrogenase (NAD(P)+) [EC:1.2.1.5]	-	-	-	gi|660967911|gb|KEP52072.1|/1.41471e-83/aldehyde dehydrogenase (NAD) family protein [Rhizoctonia solani 123E]
lcl|NC_012559.1_cds_WP_012695678.1_173	657	1143	1317	250.81	244.35	-0.0376458	Down	0.512826	0.562342	[gene=hisH] [locus_tag=LHK_RS00870] [protein=imidazole glycerol phosphate synthase subunit HisH] [protein_id=WP_012695678.1] [location=184132..184788]	K01663|1|4e-30|131|smp:SMAC_06935|glutamine amidotransferase / cyclase [EC:2.4.2.- 4.1.3.-]	-	-	-	gi|511008238|gb|EPB89507.1|/4.06703e-33/glutamine amidotransferase [Mucor circinelloides f. circinelloides 1006PhL]
lcl|NC_012559.1_cds_WP_012698280.1_2522	258	662	762.92	406.94	396.52	-0.0374225	Down	0.604274	0.650791	[locus_tag=LHK_RS12980] [protein=glutaredoxin 3] [protein_id=WP_012698280.1] [location=2739427..2739684]	K03676|1|9e-12|68.9|lbc:LACBIDRAFT_240178|glutaredoxin 3	-	-	-	gi|646398748|gb|KDQ62883.1|/3.38514e-12/hypothetical protein JAAARDRAFT_28858 [Jaapia argillacea MUCL 33604]
lcl|NC_012559.1_cds_WP_012697497.1_1794	474	1279	1475	398.05	388.13	-0.0364097	Down	0.503374	0.554075	[locus_tag=LHK_RS09190] [protein=PTS sugar transporter subunit IIA] [protein_id=WP_012697497.1] [location=1916707..1917180]	-	-	-	-	-
lcl|NC_012559.1_cds_WP_012697721.1_1999	195	535	617	459.59	448.14	-0.0363979	Down	0.664132	0.706845	[locus_tag=LHK_RS10220] [protein=hypothetical protein] [protein_id=WP_012697721.1] [location=2136096..2136290]	-	-	-	-	-
lcl|NC_012559.1_cds_WP_012696376.1_815	1308	206.83	238.58	22.15	21.6	-0.0362754	Down	0.799646	0.830324	[locus_tag=LHK_RS04245] [protein=tail protein] [protein_id=WP_012696376.1] [location=860450..861757]	-	-	-	-	gi|484854849|gb|EOB12947.1|/2.05421e-25/Gene D protein [Nosema bombycis CQ1]
lcl|NC_012559.1_cds_WP_012697528.1_1823	921	599	691	92.21	89.94	-0.0359603	Down	0.649688	0.692745	[locus_tag=LHK_RS09345] [protein=hydroxymethylglutaryl-CoA lyase] [protein_id=WP_012697528.1] [location=1944511..1945431]	K01640|1|6e-82|304|fme:FOMMEDRAFT_109091|hydroxymethylglutaryl-CoA lyase [EC:4.1.3.4]	-	-	-	gi|752369397|gb|KIO27177.1|/2.91954e-88/hypothetical protein M407DRAFT_193898 [Tulasnella calospora MUT 4182]
lcl|NC_012559.1_cds_WP_012697181.1_1516	894	1112	1283	176.57	172.25	-0.0357363	Down	0.539832	0.58839	[locus_tag=LHK_RS07780] [protein=ribokinase] [protein_id=WP_012697181.1] [location=1634620..1635513]	K00852|1|1e-42|174|spo:SPBC16G5.02c|ribokinase [EC:2.7.1.15]	-	-	-	gi|891563324|ref|XP_013018854.1|/1.53638e-46/ribokinase [Schizosaccharomyces octosporus yFS286]
lcl|NC_012559.1_cds_WP_051189938.1_876	1401	786	907	78.43	76.52	-0.0355687	Down	0.607796	0.653369	[locus_tag=LHK_RS04555] [protein=2-hydroxy-acid oxidase] [protein_id=WP_051189938.1] [location=complement(923229..924629)]	K00102|1|8e-103|374|mtm:MYCTH_2141262|D-lactate dehydrogenase (cytochrome) [EC:1.1.2.4]	-	-	-	gi|367018144|ref|XP_003658357.1|/8.66007e-102/hypothetical protein MYCTH_2141262 [Myceliophthora thermophila ATCC 42464]
lcl|NC_012559.1_cds_WP_012695496.1_5	1347	2189	2527	227.43	221.99	-0.0349279	Down	0.400872	0.453486	[gene=hslU] [locus_tag=LHK_RS00025] [protein=ATP-dependent protease ATP-binding subunit HslU] [protein_id=WP_012695496.1] [location=4490..5836]	K03544|1|2e-19|97.8|cgi:CGB_D7590W|ATP-dependent Clp protease ATP-binding subunit ClpX	-	-	-	gi|701777327|gb|KGQ11055.1|/2.98291e-152/ATP-dependent protease ATPase subunit HslU [Beauveria bassiana D1-5]
lcl|NC_012559.1_cds_WP_012695729.1_234	1191	30341.7	35032.3	3578.4	3493.29	-0.0347282	Down	0.00193373	0.00338373	[gene=tuf] [locus_tag=LHK_RS01220] [protein=elongation factor Tu] [protein_id=WP_012695729.1] [location=254204..255394]	K02358|1|1e-135|483|kaf:KAFR_0G02380|elongation factor Tu	-	GO:0000166//nucleotide binding	GO:0044238//primary metabolic process;GO:0044237//cellular metabolic process	gi|1000779354|gb|KXN70583.1|/4.42595e-141/translation elongation factor Tu [Conidiobolus coronatus NRRL 28638]
lcl|NC_012559.1_cds_WP_012697923.1_2174	1134	3271	3779	405.81	396.4	-0.0338475	Down	0.320216	0.373027	[locus_tag=LHK_RS11135] [protein=methyl-accepting chemotaxis protein] [protein_id=WP_012697923.1] [location=2344222..2345355]	-	-	-	-	-
lcl|NC_012559.1_cds_2734	1978	573.82	663	40.24	39.31	-0.0337339	Down	0.69511	0.735491	[locus_tag=LHK_RS14095] [protein=penicillin-binding protein] [pseudo=true] [exception=annotated by transcript or proteomic data] [location=2984801..2986778]	-	-	-	-	gi|701777605|gb|KGQ11294.1|/1.64903e-107/Penicillin-binding protein 2 [Beauveria bassiana D1-5]
lcl|NC_012559.1_cds_WP_012695919.1_400	561	1035	1196	268.68	262.51	-0.0335166	Down	0.578504	0.626064	[locus_tag=LHK_RS02060] [protein=adenine phosphoribosyltransferase] [protein_id=WP_012695919.1] [location=complement(400129..400689)]	K00759|1|4e-37|154|mlr:MELLADRAFT_37566|adenine phosphoribosyltransferase [EC:2.4.2.7]	-	-	-	gi|701780494|gb|KGQ13805.1|/7.76169e-44/Adenine phosphoribosyltransferase [Beauveria bassiana D1-5]
lcl|NC_012559.1_cds_WP_012696442.1_874	306	6458	7465	3262.74	3188.83	-0.0330568	Down	0.17253	0.214073	[locus_tag=LHK_RS04545] [protein=trans-acting regulatory HvrA protein] [protein_id=WP_012696442.1] [location=920071..920376]	-	-	-	-	-
lcl|NC_012559.1_cds_WP_012696044.1_515	1185	801	926	94.96	92.82	-0.0328842	Down	0.630926	0.675476	[locus_tag=LHK_RS02645] [protein=two-component sensor histidine kinase] [protein_id=WP_012696044.1] [location=526761..527945]	K19691|1|9e-15|82.0|mlr:MELLADRAFT_47091|osomolarity two-component system, sensor histidine kinase NIK1 [EC:2.7.13.3]	-	-	-	gi|701777485|gb|KGQ11190.1|/4.12249e-14/Branched-chain amino acid transport system 2 carrie r protein [Beauveria bassiana D1-5]
lcl|NC_012559.1_cds_WP_012698660.1_2867	306	1479	1710	747.23	730.46	-0.0327471	Down	0.516952	0.566437	[locus_tag=LHK_RS14795] [protein=hypothetical protein] [protein_id=WP_012698660.1] [location=complement(3123655..3123960)]	-	-	-	-	-
lcl|NC_012559.1_cds_976	1023	166	192	22.91	22.41	-0.0318348	Down	0.827048	0.854793	[locus_tag=LHK_RS05070] [protein=CRISPR-associated protein Cas5] [pseudo=true] [transl_except=(pos:1039698..1039700,aa:Other)] [location=1038828..1039850]	-	-	-	-	-
lcl|NC_012559.1_cds_WP_012698502.1_2723	1476	1742.97	2018	164.86	161.39	-0.0306902	Down	0.519662	0.569191	[locus_tag=LHK_RS14040] [protein=UDP-N-acetylmuramoyl-L-alanyl-D-glutamate--2,6-diaminopimelate ligase] [protein_id=WP_012698502.1] [location=complement(2973431..2974906)]	-	-	-	-	gi|748517706|ref|XP_011114629.1|/3.95225e-68/hypothetical protein H072_8960 [Dactylellina haptotyla CBS 200.50]
lcl|NC_012559.1_cds_WP_012695537.1_44	1014	3691.99	4277	514.27	503.71	-0.0299326	Down	0.355778	0.410164	[gene=gapA] [locus_tag=LHK_RS00220] [protein=type I glyceraldehyde-3-phosphate dehydrogenase] [protein_id=WP_012695537.1] [location=complement(38939..39952)]	K00134|1|2e-85|316|ncs:NCAS_0A07140|glyceraldehyde 3-phosphate dehydrogenase [EC:1.2.1.12]	-	GO:0016620//oxidoreductase activity, acting on the aldehyde or oxo group of donors, NAD or NADP as acceptor	GO:0008152//metabolic process	gi|366987773|ref|XP_003673653.1|/2.29079e-84/hypothetical protein NCAS_0A07140 [Naumovozyma castellii CBS 4309]
lcl|NC_012559.1_cds_WP_012695748.1_242	702	6719	7786	1374.67	1346.87	-0.0294747	Down	0.213796	0.259168	[locus_tag=LHK_RS01260] [protein=30S ribosomal protein S3] [protein_id=WP_012695748.1] [location=258951..259652]	K02985|1|2e-09|62.8|ero:EROM_090620|small subunit ribosomal protein S3e	-	-	-	gi|310771967|emb|CBH28921.1|/1.79555e-08/40S ribosomal protein S3 [Anncaliia algerae]
lcl|NC_012559.1_cds_WP_012696713.1_1110	300	138	160	71.31	69.9	-0.0288119	Down	0.857442	0.880238	[locus_tag=LHK_RS05745] [protein=competence protein ComE] [protein_id=WP_012696713.1] [location=1196688..1196987]	-	-	-	-	-
lcl|NC_012559.1_cds_WP_012695918.1_399	1485	1615.98	1874	151.9	148.94	-0.0283906	Down	0.56783	0.615894	[locus_tag=LHK_RS02055] [protein=lysine transporter] [protein_id=WP_012695918.1] [location=complement(398529..400013)]	K03293|1|4e-102|372|bfu:BC1G_10380|amino acid transporter, AAT family	-	-	-	gi|701780661|gb|KGQ13948.1|/1.37553e-169/Lysine-specific permease [Beauveria bassiana D1-5]
lcl|NC_012559.1_cds_WP_012697732.1_2008	561	623	723	161.73	158.69	-0.0273761	Down	0.723074	0.760357	[locus_tag=LHK_RS10270] [protein=NUDIX hydrolase] [protein_id=WP_012697732.1] [location=complement(2143383..2143943)]	K01515|1|3e-09|61.6|lel:LELG_03028|ADP-ribose pyrophosphatase [EC:3.6.1.13];K01915|4|1e-08|60.1|tre:TRIREDRAFT_80627|glutamine synthetase [EC:6.3.1.2]	-	-	-	gi|754401604|ref|XP_011271544.1|/8.10695e-09/ADP-sugar pyrophosphatase [Wickerhamomyces ciferrii]
lcl|NC_012559.1_cds_WP_012695607.1_110	951	864	1003	128.64	126.26	-0.0269417	Down	0.682106	0.724113	[locus_tag=LHK_RS00550] [protein=patatin family protein] [protein_id=WP_012695607.1] [location=complement(115969..116919)]	-	-	-	-	-
lcl|NC_012559.1_cds_WP_012696208.1_672	480	74	86	22.72	22.32	-0.0256258	Down	0.903968	0.921468	[locus_tag=LHK_RS03440] [protein=DNA-deoxyinosine glycosylase] [protein_id=WP_012696208.1] [location=702145..702624]	-	-	-	-	-
lcl|NC_012559.1_cds_WP_012696668.1_1072	789	247	287	44.69	43.91	-0.0254025	Down	0.832262	0.858344	[locus_tag=LHK_RS05550] [protein=Hemin-binding periplasmic protein] [protein_id=WP_012696668.1] [location=complement(1148778..1149566)]	-	-	-	-	gi|701779746|gb|KGQ13123.1|/9.22167e-18/Hemin receptor [Beauveria bassiana D1-5]
lcl|NC_012559.1_cds_WP_012697758.1_2035	219	37	43	27.6	27.12	-0.0253111	Down	0.9273	0.940617	[locus_tag=LHK_RS10405] [protein=tautomerase] [protein_id=WP_012697758.1] [location=2175894..2176112]	-	-	-	-	-
lcl|NC_012559.1_cds_WP_027823716.1_993	1041	1275	1482	172.82	169.85	-0.025009	Down	0.642964	0.68684	[locus_tag=LHK_RS05155] [protein=selenide, water dikinase] [protein_id=WP_027823716.1] [location=complement(1057135..1058175)]	-	-	-	-	gi|701779691|gb|KGQ13072.1|/1.88077e-81/Selenide, water dikinase [Beauveria bassiana D1-5]
lcl|NC_012559.1_cds_WP_012696640.1_1047	429	80	93	27.75	27.28	-0.0246441	Down	0.902188	0.919978	[locus_tag=LHK_RS05420] [protein=transposase] [protein_id=WP_012696640.1] [location=complement(1123889..1124317)]	-	-	-	-	gi|909595400|gb|KNE88272.1|/6.99021e-13/hypothetical protein PSTG_18329, partial [Puccinia striiformis f. sp. tritici PST-78]
lcl|NC_012559.1_cds_WP_012695865.1_347	429	33.3	38.73	11.55	11.36	-0.02393	Down	0.899942	0.918334	[locus_tag=LHK_RS01795] [protein=hypothetical protein] [protein_id=WP_012695865.1] [location=complement(359876..360304)]	-	-	-	-	-
lcl|NC_012559.1_cds_WP_012696205.1_670	900	1690	1965.99	266.48	262.11	-0.0238549	Down	0.600558	0.647512	[locus_tag=LHK_RS03420] [protein=recombination-associated protein RdgC] [protein_id=WP_012696205.1] [location=complement(700165..701064)]	-	-	-	-	gi|701777488|gb|KGQ11193.1|/2.03104e-46/Recombination-associated protein rdgC [Beauveria bassiana D1-5]
lcl|NC_012559.1_cds_WP_012696700.1_1098	1863	1405	1635	104.74	103.05	-0.023468	Down	0.64932	0.692608	[locus_tag=LHK_RS05680] [protein=electron transporter RnfC] [protein_id=WP_012696700.1] [location=complement(1183365..1185227)]	-	-	-	-	gi|701779796|gb|KGQ13167.1|/2.36952e-108/Electron transport complex protein rnfC [Beauveria bassiana D1-5]
lcl|NC_012559.1_cds_WP_012697491.1_1788	528	1029	1198	285.06	280.6	-0.0227506	Down	0.70472	0.744843	[locus_tag=LHK_RS09160] [protein=3-deoxy-D-manno-octulosonate 8-phosphate phosphatase] [protein_id=WP_012697491.1] [location=1912341..1912868]	-	-	-	-	-
lcl|NC_012559.1_cds_WP_012698204.1_2448	1818	3304	3847	252.52	248.6	-0.0225714	Down	0.50139	0.552101	[locus_tag=LHK_RS12585] [protein=preprotein translocase subunit SecD] [protein_id=WP_012698204.1] [location=2636762..2638579]	-	-	-	-	gi|701777510|gb|KGQ11209.1|/2.06656e-125/Protein translocase subunit SecD [Beauveria bassiana D1-5]
lcl|NC_012559.1_cds_WP_012696027.1_498	555	869	1012	228.2	224.69	-0.0223629	Down	0.731808	0.768425	[locus_tag=LHK_RS02560] [protein=membrane protein] [protein_id=WP_012696027.1] [location=510596..511150]	-	-	-	-	gi|701766054|gb|KGQ02233.1|/1.7983e-21/Cold shock-like protein CspA [Beauveria bassiana D1-5]
lcl|NC_012559.1_cds_WP_012695760.1_254	186	3621	4217	3297.85	3247.3	-0.0222851	Down	0.487496	0.538029	[locus_tag=LHK_RS01320] [protein=50S ribosomal protein L30] [protein_id=WP_012695760.1] [location=264097..264282]	-	-	-	-	-
lcl|NC_012559.1_cds_WP_041826007.1_2043	1209	2500	2911.99	290.32	285.92	-0.0220324	Down	0.55957	0.607389	[locus_tag=LHK_RS10445] [protein=molybdopterin molybdenumtransferase MoeA] [protein_id=WP_041826007.1] [location=complement(2183815..2185023)]	K15376|1|2e-38|160|gtr:GLOTRDRAFT_113867|gephyrin [EC:2.10.1.1 2.7.7.75]	-	-	-	gi|701780676|gb|KGQ13963.1|/4.96286e-55/Molybdopterin molybdenumtransferase [Beauveria bassiana D1-5]
lcl|NC_012559.1_cds_WP_012696275.1_726	1134	1333	1553	165.37	162.9	-0.0217109	Down	0.68011	0.722258	[locus_tag=LHK_RS03720] [protein=Phospholipase A1 precursor] [protein_id=WP_012696275.1] [location=757242..758375]	-	-	-	-	-
lcl|NC_012559.1_cds_WP_012696912.1_1278	501	460	536	134.84	132.84	-0.0215589	Down	0.808722	0.838546	[locus_tag=LHK_RS06585] [protein=aminoacyl-tRNA deacylase] [protein_id=WP_012696912.1] [location=complement(1389920..1390420)]	-	-	-	-	gi|336255893|ref|XP_003343317.1|/2.90297e-16/hypothetical protein SMAC_11325 [Sordaria macrospora k-hell]
lcl|NC_012559.1_cds_WP_027823290.1_1880	504	1241	1446	361.44	356.08	-0.0215548	Down	0.693064	0.733594	[locus_tag=LHK_RS09630] [protein=hypothetical protein] [protein_id=WP_027823290.1] [location=1998092..1998595]	-	-	-	-	gi|701779759|gb|KGQ13132.1|/7.61643e-17/putative endopeptidase YdhO [Beauveria bassiana D1-5]
lcl|NC_012559.1_cds_WP_012696370.1_810	702	4944	5763	1011.52	996.92	-0.0209752	Down	0.444772	0.497128	[locus_tag=LHK_RS04215] [protein=phosphate transport system regulatory protein PhoU] [protein_id=WP_012696370.1] [location=853715..854416]	-	-	-	-	-
lcl|NC_012559.1_cds_WP_012696930.1_1294	462	2043	2382	653.75	644.47	-0.0206258	Down	0.628156	0.673008	[locus_tag=LHK_RS06665] [protein=thioesterase] [protein_id=WP_012696930.1] [location=1408780..1409241]	-	-	-	-	-
lcl|NC_012559.1_cds_WP_012695568.1_73	1521	2952	3443	270.76	267	-0.0201749	Down	0.569958	0.617508	[locus_tag=LHK_RS00365] [protein=ribonuclease G] [protein_id=WP_012695568.1] [location=71769..73289]	-	-	-	-	gi|701777815|gb|KGQ11481.1|/3.48795e-67/Ribonuclease E [Beauveria bassiana D1-5]
lcl|NC_012559.1_cds_WP_012695759.1_253	513	9473	11050	2706.87	2669.68	-0.0199588	Down	0.313848	0.366641	[locus_tag=LHK_RS01315] [protein=30S ribosomal protein S5] [protein_id=WP_012695759.1] [location=263585..264097]	K02988|1|2e-12|72.4|ang:ANI_1_410164|small subunit ribosomal protein S5	-	-	-	gi|972136586|gb|KUI63412.1|/1.1343e-26/30S ribosomal protein S5 [Valsa mali]
lcl|NC_012559.1_cds_WP_012695821.1_307	558	1123	1309.99	293.2	289.18	-0.0199173	Down	0.714018	0.752473	[locus_tag=LHK_RS01595] [protein=lysine decarboxylase] [protein_id=WP_012695821.1] [location=complement(317337..317894)]	-	-	-	-	-
lcl|NC_012559.1_cds_WP_012697655.1_1937	1230	5155.9	6016	588.2	580.29	-0.0195327	Down	0.472304	0.522657	[locus_tag=LHK_RS09910] [protein=D-3-phosphoglycerate dehydrogenase] [protein_id=WP_012697655.1] [location=complement(2073892..2075121)]	K00058|1|9e-100|364|pan:PODANSg8350|D-3-phosphoglycerate dehydrogenase [EC:1.1.1.95]	-	-	-	gi|907098720|gb|KND04094.1|/1.97526e-99/hypothetical protein SPPG_01536 [Spizellomyces punctatus DAOM BR117]
lcl|NC_012559.1_cds_WP_012696362.1_802	1878	5206	6077.99	384.92	379.97	-0.0186731	Down	0.478074	0.528436	[locus_tag=LHK_RS04175] [protein=lytic transglycosylase] [protein_id=WP_012696362.1] [location=complement(846683..848560)]	-	-	-	-	gi|701777457|gb|KGQ11167.1|/1.47629e-49/Membrane-bound lytic murein transglycosylase D [Beauveria bassiana D1-5]
lcl|NC_012559.1_cds_WP_012697943.1_2194	363	172	201	71.73	70.87	-0.0174016	Down	0.90154	0.919641	[locus_tag=LHK_RS11235] [protein=hypothetical protein] [protein_id=WP_012697943.1] [location=complement(2360668..2361030)]	-	-	-	-	-
lcl|NC_012559.1_cds_WP_012696190.1_656	1140	652	762	80.45	79.5	-0.0171376	Down	0.817226	0.846152	[locus_tag=LHK_RS15150] [protein=sensor protein] [protein_id=WP_012696190.1] [location=677871..679010]	-	-	-	-	gi|701768542|gb|KGQ03841.1|/4.283e-21/Cellulose synthesis regulatory protein [Beauveria bassiana D1-5]
lcl|NC_012559.1_cds_WP_012698452.1_2679	624	1724	2015	399.55	394.85	-0.0170714	Down	0.710812	0.749367	[locus_tag=LHK_RS13815] [protein=ribosomal RNA small subunit methyltransferase G] [protein_id=WP_012698452.1] [location=complement(2924132..2924755)]	-	-	-	-	-
lcl|NC_012559.1_cds_1731	806	65	76	11.5	11.37	-0.0164016	Down	0.937376	0.946528	[locus_tag=LHK_RS08865] [protein=transglutaminase] [pseudo=true] [exception=annotated by transcript or proteomic data] [location=1855750..1856555]	-	-	-	-	-
lcl|NC_012559.1_cds_WP_012695599.1_103	600	289	338	69.83	69.05	-0.0162056	Down	0.882844	0.903433	[locus_tag=LHK_RS00515] [protein=family 1 phosphorylase-like purine phosphorylase] [protein_id=WP_012695599.1] [location=108553..109152]	-	-	-	-	-
lcl|NC_012559.1_cds_69	847	1438.99	1682.94	241.74	239.04	-0.0162042	Down	0.750564	0.784989	[locus_tag=LHK_RS00345] [protein=3-mercaptopyruvate sulfurtransferase] [pseudo=true] [exception=annotated by transcript or proteomic data] [location=complement(69104..69950)]	K01011|1|2e-19|96.7|ure:UREG_02377|thiosulfate/3-mercaptopyruvate sulfurtransferase [EC:2.8.1.1 2.8.1.2]	-	-	-	gi|701780432|gb|KGQ13745.1|/2.40503e-22/3-mercaptopyruvate sulfurtransferase [Beauveria bassiana D1-5]
lcl|NC_012559.1_cds_WP_012696336.1_780	792	1763	2062	317.73	314.21	-0.0160722	Down	0.72351	0.760539	[locus_tag=LHK_RS04025] [protein=ABC transporter substrate-binding protein] [protein_id=WP_012696336.1] [location=824387..825178]	-	-	-	-	gi|701779610|gb|KGQ13002.1|/3.05763e-53/Arginine transport ATP-binding protein ArtM [Beauveria bassiana D1-5]
lcl|NC_012559.1_cds_WP_012696372.1_812	741	377	441	72.86	72.06	-0.0159283	Down	0.869266	0.890798	[locus_tag=LHK_RS15160] [protein=Two-component transcriptional regulator, winged helix family] [protein_id=WP_012696372.1] [location=complement(856232..856972)]	-	-	-	GO:0009987//cellular process	gi|701780134|gb|KGQ13475.1|/2.46622e-14/Sensor protein qseC [Beauveria bassiana D1-5]
lcl|NC_012559.1_cds_WP_012696267.1_718	867	1135	1327.98	186.08	184.08	-0.0155901	Down	0.768918	0.802446	[locus_tag=LHK_RS03680] [protein=FleN] [protein_id=WP_012696267.1] [location=complement(747963..748829)]	-	-	-	-	-
lcl|NC_012559.1_cds_WP_027824216.1_2233	525	82	96	22.86	22.62	-0.0152265	Down	0.93811	0.946939	[locus_tag=LHK_RS11430] [protein=hypothetical protein] [protein_id=WP_027824216.1] [location=2400897..2401421]	-	-	-	-	gi|701768578|gb|KGQ03873.1|/9.16485e-14/Outer membrane usher protein sefC [Beauveria bassiana D1-5]
lcl|NC_012559.1_cds_WP_012696352.1_792	1287	1262	1477	137.41	135.97	-0.0151986	Down	0.777292	0.810017	[locus_tag=LHK_RS04125] [protein=3-phosphoshikimate 1-carboxyvinyltransferase] [protein_id=WP_012696352.1] [location=complement(837363..838649)]	K13830|1|2e-56|220|fgr:FGSG_04287|pentafunctional AROM polypeptide [EC:4.2.3.4 4.2.1.10 1.1.1.25 2.7.1.71 2.5.1.19]	-	-	-	gi|701777756|gb|KGQ11427.1|/1.60708e-99/3-phosphoshikimate 1-carboxyvinyltransferase [Beauveria bassiana D1-5]
lcl|NC_012559.1_cds_WP_012696852.1_1223	507	164	192	47.46	46.98	-0.0146654	Down	0.917132	0.931608	[locus_tag=LHK_RS06310] [protein=transcriptional regulator] [protein_id=WP_012696852.1] [location=complement(1324968..1325474)]	-	-	-	-	gi|701780277|gb|KGQ13607.1|/1.05089e-21/Transcriptional repressor mprA [Beauveria bassiana D1-5]
lcl|NC_012559.1_cds_WP_012695761.1_255	435	7817	9158	2670.88	2645.65	-0.0136929	Down	0.52602	0.575937	[locus_tag=LHK_RS01325] [protein=50S ribosomal protein L15] [protein_id=WP_012695761.1] [location=264284..264718]	K02876|1|1e-18|92.0|hir:HETIRDRAFT_309175|large subunit ribosomal protein L15	-	-	-	gi|909143424|gb|KNE67670.1|/3.22087e-18/ribosomal protein L15 [Allomyces macrogynus ATCC 38327]
lcl|NC_012559.1_cds_WP_012698549.1_2768	3849	12649	14826	451.74	447.69	-0.0129926	Down	0.44375	0.496369	[locus_tag=LHK_RS14265] [protein=FAD-linked oxidase] [protein_id=WP_012698549.1] [location=3018619..3022467]	K00102|1|5e-11|71.6|uma:UMAG_11275|D-lactate dehydrogenase (cytochrome) [EC:1.1.2.4]	-	-	-	gi|575488034|ref|XP_006683311.1|/5.46611e-15/hypothetical protein BATDEDRAFT_93075 [Batrachochytrium dendrobatidis JAM81]
lcl|NC_012559.1_cds_WP_012697963.1_2209	1569	540	633	47.98	47.55	-0.0129878	Down	0.872996	0.893987	[locus_tag=LHK_RS11310] [protein=lipid II flippase MurJ] [protein_id=WP_012697963.1] [location=complement(2376205..2377773)]	-	-	-	-	gi|701777827|gb|KGQ11493.1|/2.53976e-137/Protein MurJ [Beauveria bassiana D1-5]
lcl|NC_012559.1_cds_WP_012697085.1_1431	1020	1683	1973	233	230.95	-0.0127494	Down	0.782478	0.814542	[locus_tag=LHK_RS07355] [protein=3-deoxy-7-phosphoheptulonate synthase] [protein_id=WP_012697085.1] [location=complement(1561898..1562917)]	-	-	-	-	-
lcl|NC_012559.1_cds_WP_041825439.1_357	267	1117	1310	659.82	654.28	-0.0121643	Down	0.829148	0.856047	[locus_tag=LHK_RS01845] [protein=hypothetical protein] [protein_id=WP_041825439.1] [location=complement(364974..365240)]	-	-	-	-	-
lcl|NC_012559.1_cds_WP_012697316.1_1639	1089	4619	5419	597.54	592.73	-0.0116602	Down	0.67607	0.718231	[locus_tag=LHK_RS08410] [protein=beta-N-acetylhexosaminidase] [protein_id=WP_012697316.1] [location=complement(1754002..1755090)]	K01207|1|1e-34|147|npa:UCRNP2_334|beta-N-acetylhexosaminidase [EC:3.2.1.52]	-	-	-	gi|763715913|gb|KJA13529.1|/7.05173e-34/glycoside hydrolase family 3 protein [Hypholoma sublateritium FD-334 SS-4]
lcl|NC_012559.1_cds_WP_041826011.1_2068	1239	523.99	615	59.33	58.88	-0.0109841	Down	0.916546	0.931339	[locus_tag=LHK_RS10595] [protein=[FeFe] hydrogenase H-cluster maturation GTPase HydF] [protein_id=WP_041826011.1] [location=complement(2217876..2219114)]	-	-	-	-	gi|985623987|gb|AMD19653.1|/2.59145e-06/HCL498Wp [Eremothecium sinecaudum]
lcl|NC_012559.1_cds_WP_027824230.1_2205	1227	1180.83	1386	135.05	134.03	-0.0109377	Down	0.854624	0.877968	[locus_tag=LHK_RS11290] [protein=aminotransferase] [protein_id=WP_027824230.1] [location=2373018..2374244]	K00814|1|4e-33|142|erc:Ecym_4307|alanine transaminase [EC:2.6.1.2];K00815|2|1e-32|141|psq:PUNSTDRAFT_53871|tyrosine aminotransferase [EC:2.6.1.5]	-	-	-	gi|701780581|gb|KGQ13877.1|/2.70193e-157/putative aminotransferase YfbQ [Beauveria bassiana D1-5]
lcl|NC_012559.1_cds_WP_012696694.1_1093	1494	8379.99	9837.98	782.85	777.07	-0.0106913	Down	0.605964	0.652126	[locus_tag=LHK_RS05655] [protein=peptidase] [protein_id=WP_012696694.1] [location=complement(1178714..1180207)]	K12879|1|2e-07|58.2|afm:AFUA_5G07180|THO complex subunit 2	-	-	-	gi|575477282|ref|XP_006677935.1|/1.75975e-39/hypothetical protein BATDEDRAFT_24209 [Batrachochytrium dendrobatidis JAM81]
lcl|NC_012559.1_cds_WP_012697822.1_2091	990	1458	1712	208.2	206.7	-0.0104317	Down	0.832178	0.858563	[gene=fliM] [locus_tag=LHK_RS10725] [protein=flagellar motor switch protein FliM] [protein_id=WP_012697822.1] [location=complement(2246908..2247897)]	-	-	-	-	gi|701768538|gb|KGQ03837.1|/3.89329e-73/Flagellar motor switch protein FliM [Beauveria bassiana D1-5]
lcl|NC_012559.1_cds_WP_034986059.1_1767	303	212	249	108.31	107.56	-0.0100248	Down	0.93441	0.944191	[locus_tag=LHK_RS09055] [protein=hypothetical protein] [protein_id=WP_034986059.1] [location=complement(1893434..1893736)]	-	-	-	-	-
lcl|NC_012559.1_cds_WP_012696073.1_544	540	641	753	173.34	172.17	-0.00977083	Down	0.8934	0.912623	[locus_tag=LHK_RS02790] [protein=phosphinothricin acetyltransferase] [protein_id=WP_012696073.1] [location=complement(553905..554444)]	-	-	-	-	gi|907090759|gb|KNC97073.1|/4.73266e-16/hypothetical protein SPPG_07469 [Spizellomyces punctatus DAOM BR117]
lcl|NC_012559.1_cds_WP_012698360.1_2591	3864	3000.98	3526	106.76	106.05	-0.00962659	Down	0.791664	0.822626	[locus_tag=LHK_RS13350] [protein=Na-Ca exchanger/integrin-beta4] [protein_id=WP_012698360.1] [location=complement(2825682..2829545)]	K01183|1|1e-13|80.5|ure:UREG_00414|chitinase [EC:3.2.1.14];K14003|5|8e-09|64.3|zro:ZYRO0D08382g|prolactin regulatory element-binding protein	-	-	-	gi|681093882|emb|CDP24287.1|/9.95913e-33/Putative protein of unknown function [Podospora anserina S mat+]
lcl|NC_012559.1_cds_WP_012695685.1_180	222	1360	1598	998.25	991.73	-0.00945377	Down	0.851946	0.876149	[locus_tag=LHK_RS00905] [protein=protein translocase TatA] [protein_id=WP_012695685.1] [location=188082..188303]	-	-	-	-	-
lcl|NC_012559.1_cds_WP_012696419.1_852	351	4381	5149	1896.69	1884.79	-0.00908011	Down	0.748994	0.78363	[locus_tag=LHK_RS04435] [protein=iron-sulfur cluster insertion protein ErpA] [protein_id=WP_012696419.1] [location=complement(897051..897401)]	K13628|1|1e-14|78.2|bcom:BAUCODRAFT_72789|iron-sulfur cluster assembly protein	-	-	-	gi|748516398|ref|XP_011114290.1|/5.93004e-20/hypothetical protein H072_8593 [Dactylellina haptotyla CBS 200.50]
lcl|NC_012559.1_cds_2686	613	2935.95	3450.97	693.41	689.13	-0.00893248	Down	0.797386	0.828275	[locus_tag=LHK_RS13850] [protein=hemolysin] [pseudo=true] [exception=annotated by transcript or proteomic data] [location=complement(2933124..2933736)]	-	-	-	-	-
lcl|NC_012559.1_cds_WP_012697086.1_1432	1239	416	489	47.1	46.81	-0.00891029	Down	0.920628	0.934504	[locus_tag=LHK_RS07360] [protein=C4-dicarboxylate ABC transporter] [protein_id=WP_012697086.1] [location=1563111..1564349]	-	-	-	-	gi|701768580|gb|KGQ03875.1|/6.42403e-98/C4-dicarboxylate transport protein [Beauveria bassiana D1-5]
lcl|NC_012559.1_cds_WP_012696033.1_504	282	347	408	192.45	191.32	-0.00849597	Down	0.929838	0.942201	[locus_tag=LHK_RS02590] [protein=cell division protein FtsB] [protein_id=WP_012696033.1] [location=515882..516163]	-	-	-	-	-
lcl|NC_012559.1_cds_WP_012698492.1_2714	1239	2701	3177	305.83	304.15	-0.00794693	Down	0.824576	0.852847	[locus_tag=LHK_RS13995] [protein=cell division protein FtsA] [protein_id=WP_012698492.1] [location=complement(2962684..2963922)]	K04043|1|2e-08|61.2|fpu:FPSE_00919|molecular chaperone DnaK	-	-	-	gi|751355086|gb|KIL92808.1|/6.16808e-08/hypothetical protein FAVG1_03988 [Fusarium avenaceum]
lcl|NC_012559.1_cds_WP_012697141.1_1479	201	102	120	84.43	83.98	-0.00770993	Down	0.961166	0.967177	[locus_tag=LHK_RS07595] [protein=hypothetical protein] [protein_id=WP_012697141.1] [location=complement(1604469..1604669)]	-	-	-	-	-
lcl|NC_012559.1_cds_WP_012695742.1_236	645	13602	16002	3043.58	3027.43	-0.00767568	Down	0.631728	0.676084	[locus_tag=LHK_RS01230] [protein=50S ribosomal protein L3] [protein_id=WP_012695742.1] [location=255916..256560]	K02906|1|7e-42|170|mgl:MGL_0453|large subunit ribosomal protein L3	-	-	-	gi|968582058|gb|KTW26754.1|/3.6725e-47/50S ribosomal protein L3 [Pneumocystis carinii B80]
lcl|NC_012559.1_cds_WP_041825683.1_2182	1251	697	820	78.14	77.73	-0.00758974	Down	0.911806	0.927174	[locus_tag=LHK_RS11175] [protein=integrase] [protein_id=WP_041825683.1] [location=2350703..2351953]	-	-	-	-	gi|701780162|gb|KGQ13503.1|/9.52284e-33/Putative prophage P4 integrase [Beauveria bassiana D1-5]
lcl|NC_012559.1_cds_WP_012698183.1_2430	1929	16063	18899	1155.67	1149.64	-0.00754733	Down	0.605188	0.651533	[gene=dnaK] [locus_tag=LHK_RS12485] [protein=molecular chaperone DnaK] [protein_id=WP_012698183.1] [location=complement(2617685..2619613)]	K04043|1|0.0|699|clu:CLUG_04122|molecular chaperone DnaK	-	GO:0000166//nucleotide binding	-	gi|907091982|gb|KNC98148.1|/0/hsp77-like protein [Spizellomyces punctatus DAOM BR117]
lcl|NC_012559.1_cds_WP_012697832.1_2101	690	525	618	109.38	108.87	-0.0067425	Down	0.93041	0.942451	[locus_tag=LHK_RS10775] [protein=protein-glutamate methylesterase] [protein_id=WP_012697832.1] [location=complement(2256946..2257635)]	-	-	-	-	gi|701768576|gb|KGQ03871.1|/1.23582e-54/Methyl-accepting chemotaxis protein II [Beauveria bassiana D1-5]
lcl|NC_012559.1_cds_WP_012696158.1_626	2733	2428	2860	122.6	122.1	-0.00589578	Down	0.874242	0.894947	[locus_tag=LHK_RS15140] [protein=GGDEF domain-containing protein] [protein_id=WP_012696158.1] [location=641287..644019]	-	-	-	-	gi|701771237|gb|KGQ06066.1|/7.83906e-82/Cyclic di-GMP phosphodiesterase Gmr [Beauveria bassiana D1-5]
lcl|NC_012559.1_cds_WP_012698069.1_2328	330	520	613	241.23	240.44	-0.00473241	Down	0.94998	0.957585	[locus_tag=LHK_RS11945] [protein=hypothetical protein] [protein_id=WP_012698069.1] [location=2495435..2495764]	-	-	-	-	-
lcl|NC_012559.1_cds_WP_012696320.1_765	1194	518.98	612	61.05	60.87	-0.00425993	Down	0.979676	0.98239	[locus_tag=LHK_RS03920] [protein=glycosyl transferase family 2] [protein_id=WP_012696320.1] [location=805465..806658]	-	-	-	-	-
lcl|NC_012559.1_cds_WP_012697155.1_1492	255	145	171	90.36	90.1	-0.00415716	Down	0.972758	0.976467	[locus_tag=LHK_RS07660] [protein=hypothetical protein] [protein_id=WP_012697155.1] [location=1611112..1611366]	-	-	-	-	-
lcl|NC_012559.1_cds_WP_012697810.1_2079	750	1693	1997	323.08	322.21	-0.00389017	Down	0.927742	0.940736	[gene=frdB] [locus_tag=LHK_RS10655] [protein=fumarate reductase] [protein_id=WP_012697810.1] [location=2235600..2236349]	K00235|1|2e-16|86.3|aje:HCAG_03263|succinate dehydrogenase (ubiquinone) iron-sulfur subunit [EC:1.3.5.1]	-	-	-	gi|1001613727|gb|KXS17480.1|/1.01541e-15/succinate dehydrogenase complex subunit B [Gonapodya prolifera JEL478]
lcl|NC_012559.1_cds_WP_012697515.1_1811	531	217	256	59.75	59.6	-0.00362638	Down	0.971718	0.9761	[locus_tag=LHK_RS09285] [protein=hypothetical protein] [protein_id=WP_012697515.1] [location=1931611..1932141]	-	-	-	-	-
lcl|NC_012559.1_cds_WP_012696315.1_760	969	345	407	50.37	50.25	-0.00344113	Down	0.966128	0.971495	[locus_tag=LHK_RS03895] [protein=glycosyl transferase] [protein_id=WP_012696315.1] [location=798585..799553]	-	-	-	-	-
lcl|NC_012559.1_cds_WP_012696241.1_700	768	471	556	87.67	87.5	-0.00280023	Down	0.969592	0.974302	[locus_tag=LHK_RS03590] [protein=hydroxypyruvate isomerase] [protein_id=WP_012696241.1] [location=complement(731088..731855)]	-	-	-	-	gi|671160486|ref|XP_008718562.1|/1.94911e-09/hypothetical protein HMPREF1541_06003 [Cyphellophora europaea CBS 101466]
lcl|NC_012559.1_cds_WP_012697372.1_1688	1197	2992.99	3533	351.16	350.48	-0.0027964	Down	0.93877	0.947275	[locus_tag=LHK_RS08650] [protein=autotransporter strand-loop-strand O-heptosyltransferase] [protein_id=WP_012697372.1] [location=complement(1809233..1810429)]	-	-	-	-	-
lcl|NC_012559.1_cds_WP_041825463.1_686	243	542	640	357.37	356.8	-0.00230291	Down	0.971756	0.975799	[locus_tag=LHK_RS03510] [protein=hypothetical protein] [protein_id=WP_041825463.1] [location=716496..716738]	-	-	-	-	-
lcl|NC_012559.1_cds_WP_012697533.1_1828	336	121	143	55.01	54.97	-0.00104942	Down	0.987892	0.988916	[locus_tag=LHK_RS09370] [protein=hypothetical protein] [protein_id=WP_012697533.1] [location=complement(1952294..1952629)]	-	-	-	-	-
lcl|NC_012559.1_cds_WP_052292529.1_558	1491	2352	2780	220.17	220.03	-0.000917662	Down	0.97328	0.976652	[locus_tag=LHK_RS15110] [protein=hypothetical protein] [protein_id=WP_052292529.1] [location=565453..566943]	-	-	-	-	-
lcl|NC_012559.1_cds_2893	865	489	578	80.36	80.31	-0.000897924	Down	0.985994	0.987358	[locus_tag=LHK_RS14950] [protein=pirin] [pseudo=true] [exception=annotated by transcript or proteomic data] [location=3155384..3156248]	K06911|1|2e-44|130|pco:PHACADRAFT_143719|uncharacterized protein	-	-	-	gi|599374125|ref|XP_007395736.1|/1.92567e-43/hypothetical protein PHACADRAFT_143719 [Phanerochaete carnosa HHB-10118-sp]
lcl|NC_012559.1_cds_WP_012697299.1_1622	675	868	1026	185.1	184.99	-0.00085761	Down	0.983274	0.985315	[locus_tag=LHK_RS08325] [protein=lipoprotein releasing system, ATP-binding protein] [protein_id=WP_012697299.1] [location=1737196..1737870]	K05658|1|4e-19|95.1|nhe:NECHADRAFT_96021|ATP-binding cassette, subfamily B (MDR/TAP), member 1 [EC:3.6.3.44]	-	-	-	gi|701779967|gb|KGQ13318.1|/7.89323e-43/Macrolide export ATP-binding/permease protein MacB 2 [Beauveria bassiana D1-5]
lcl|NC_012559.1_cds_WP_012697750.1_2027	459	1532	1811	493.71	493.46	-0.000730723	Down	0.980656	0.983032	[locus_tag=LHK_RS10365] [protein=beta-hydroxyacyl-ACP dehydratase] [protein_id=WP_012697750.1] [location=complement(2166972..2167430)]	-	-	-	-	-
lcl|NC_012559.1_cds_WP_012697793.1_2065	1869	2090.97	2472.96	155.36	155.36	0	-	0.992874	0.99356	[locus_tag=LHK_RS10580] [protein=1-deoxy-D-xylulose-5-phosphate synthase] [protein_id=WP_012697793.1] [location=2213726..2215594]	K00615|1|3e-12|74.3|dsq:DICSQDRAFT_131851|transketolase [EC:2.2.1.1];K00162|4|4e-11|70.9|shs:STEHIDRAFT_54086|pyruvate dehydrogenase E1 component beta subunit [EC:1.2.4.1]	-	-	-	gi|701777561|gb|KGQ11258.1|/0/1-deoxy-D-xylulose-5-phosphate synthase [Beauveria bassiana D1-5]
lcl|NC_012559.1_cds_859	1323	1305	1545	138.12	138.25	0.00135724	Up	0.985948	0.987653	[gene=rimO] [locus_tag=LHK_RS04470] [protein=ribosomal protein S12 methylthiotransferase] [pseudo=true] [partial=3'] [exception=unextendable partial coding region] [location=complement(<903845..905167)]	-	-	-	-	gi|701780671|gb|KGQ13958.1|/9.94218e-169/Ribosomal protein S12 methylthiotransferase RimO [Beauveria bassiana D1-5]
lcl|NC_012559.1_cds_WP_012697683.1_1965	1482	2183	2585	205.63	205.87	0.00168285	Up	0.975338	0.978379	[locus_tag=LHK_RS10050] [protein=gamma-glutamyl-gamma-aminobutyraldehyde dehydrogenase] [protein_id=WP_012697683.1] [location=2100328..2101809]	K00128|1|2e-94|347|adl:AURDEDRAFT_112300|aldehyde dehydrogenase (NAD+) [EC:1.2.1.3]	-	-	-	gi|701780757|gb|KGQ14032.1|/1.38767e-129/Aldehyde dehydrogenase PuuC [Beauveria bassiana D1-5]
lcl|NC_012559.1_cds_WP_012697425.1_1735	576	114	135	28.77	28.81	0.00200444	Up	0.999424	0.999424	[locus_tag=LHK_RS08885] [protein=membrane protein] [protein_id=WP_012697425.1] [location=1858513..1859088]	-	-	-	-	-
lcl|NC_012559.1_cds_WP_012696967.1_1329	1404	17655	20911	1757.86	1760.38	0.00206671	Up	0.908788	0.925404	[locus_tag=LHK_RS06840] [protein=dihydrolipoyl dehydrogenase] [protein_id=WP_012696967.1] [location=1449737..1451140]	K00382|1|4e-38|159|cot:CORT_0D06080|dihydrolipoamide dehydrogenase [EC:1.8.1.4]	-	-	-	gi|354546223|emb|CCE42952.1|/3.36267e-37/hypothetical protein CPAR2_205940 [Candida parapsilosis]
lcl|NC_012559.1_cds_WP_041825572.1_1474	504	119	141	34.66	34.72	0.00249529	Up	0.995584	0.995928	[locus_tag=LHK_RS07570] [protein=hypothetical protein] [protein_id=WP_041825572.1] [location=complement(1599892..1600395)]	K19475|1|6e-06|50.4|cput:CONPUDRAFT_92856|WAS/WASL-interacting protein	-	-	-	-
lcl|NC_012559.1_cds_WP_012696145.1_614	1635	16075.9	19062.6	1369.32	1372.87	0.00373539	Up	0.82661	0.854646	[gene=groEL] [locus_tag=LHK_RS03140] [protein=molecular chaperone GroEL] [protein_id=WP_012696145.1] [location=627320..628954]	K04077|1|2e-149|530|mgl:MGL_1502|chaperonin GroEL	-	GO:0005488//binding	GO:0044267//cellular protein metabolic process	gi|646283970|gb|KDQ05960.1|/1.24176e-150/hypothetical protein BOTBODRAFT_122070, partial [Botryobasidium botryosum FD-172 SS1]
lcl|NC_012559.1_cds_WP_041825775.1_2831	3300	2648	3141	110.48	110.8	0.00417266	Up	0.920952	0.934505	[locus_tag=LHK_RS14580] [protein=hypothetical protein] [protein_id=WP_041825775.1] [location=complement(3084440..3087739)]	-	-	-	-	gi|701771237|gb|KGQ06066.1|/4.71069e-52/Cyclic di-GMP phosphodiesterase Gmr [Beauveria bassiana D1-5]
lcl|NC_012559.1_cds_WP_012697762.1_2038	705	491	583	100.01	100.4	0.00561501	Up	0.955056	0.961363	[locus_tag=LHK_RS10420] [protein=antibiotic resistance protein MarC] [protein_id=WP_012697762.1] [location=2178056..2178760]	-	-	-	-	gi|701780048|gb|KGQ13399.1|/1.5809e-20/inner membrane protein marC [Beauveria bassiana D1-5]
lcl|NC_012559.1_cds_WP_012695545.1_51	690	671	797	139.8	140.4	0.00617857	Up	0.941402	0.9496	[locus_tag=LHK_RS00255] [protein=racemase] [protein_id=WP_012695545.1] [location=complement(47887..48576)]	-	-	-	-	gi|936409157|gb|KPM37923.1|/1.15401e-60/hypothetical protein AK830_g8630 [Neonectria ditissima]
lcl|NC_012559.1_cds_WP_052292609.1_2631	417	228	271	81.59	81.99	0.00705562	Up	0.96239	0.968073	[locus_tag=LHK_RS13570] [protein=thioesterase] [protein_id=WP_052292609.1] [location=complement(2875641..2876057)]	K07107|1|2e-07|54.7|ztr:MYCGRDRAFT_104122|acyl-CoA thioester hydrolase [EC:3.1.2.-]	-	-	-	gi|759253779|gb|KIW30443.1|/1.33433e-08/hypothetical protein PV07_06185 [Cladophialophora immunda]
lcl|NC_012559.1_cds_WP_012697180.1_1515	867	2810	3340	460.69	462.99	0.00718475	Up	0.85524	0.878289	[locus_tag=LHK_RS07775] [protein=hypothetical protein] [protein_id=WP_012697180.1] [location=complement(1633373..1634239)]	-	-	-	-	gi|701777295|gb|KGQ11025.1|/5.03845e-47/protein yicC [Beauveria bassiana D1-5]
lcl|NC_012559.1_cds_WP_012698414.1_2641	507	449.71	534.68	130.14	130.83	0.00762894	Up	0.936992	0.94647	[locus_tag=LHK_RS13625] [protein=aminoacyl-tRNA deacylase] [protein_id=WP_012698414.1] [location=2885348..2885854]	-	-	-	-	gi|701780481|gb|KGQ13792.1|/1.68167e-11/Copper-exporting P-type ATPase A [Beauveria bassiana D1-5]
lcl|NC_012559.1_cds_WP_012695610.1_113	2601	8909.99	10595	473.06	475.62	0.0077862	Up	0.716014	0.754028	[gene=leuS] [locus_tag=LHK_RS00565] [protein=leucine--tRNA ligase] [protein_id=WP_012695610.1] [location=complement(118615..121215)]	K01869|1|2e-167|590|vda:VDAG_08411|leucyl-tRNA synthetase [EC:6.1.1.4]	-	-	-	gi|701777603|gb|KGQ11292.1|/0/Leucine--tRNA ligase [Beauveria bassiana D1-5]
lcl|NC_012559.1_cds_WP_012698522.1_2741	1143	2350.98	2796	289.3	290.9	0.00795697	Up	0.839974	0.865681	[locus_tag=LHK_RS14130] [protein=5-(carboxyamino)imidazole ribonucleotide synthase] [protein_id=WP_012698522.1] [location=complement(2993451..2994593)]	K11808|1|3e-53|209|lbc:LACBIDRAFT_318305|phosphoribosylaminoimidazole carboxylase [EC:4.1.1.21]	-	-	-	gi|213403151|ref|XP_002172348.1|/1.61915e-52/phosphoribosylaminoimidazole carboxylase Ade6 [Schizosaccharomyces japonicus yFS275]
lcl|NC_012559.1_cds_WP_027823959.1_4	534	845	1005	231.26	232.56	0.00808723	Up	0.911228	0.926911	[locus_tag=LHK_RS00020] [protein=ATP-dependent protease subunit HslV] [protein_id=WP_027823959.1] [location=3882..4415]	-	-	-	-	gi|701777327|gb|KGQ11055.1|/1.5591e-32/ATP-dependent protease ATPase subunit HslU [Beauveria bassiana D1-5]
lcl|NC_012559.1_cds_WP_012695687.1_182	744	752	895	144.72	145.63	0.00904327	Up	0.90555	0.922756	[locus_tag=LHK_RS00915] [protein=twin arginine-targeting protein translocase TatC] [protein_id=WP_012695687.1] [location=188824..189567]	-	-	-	-	-
lcl|NC_012559.1_cds_WP_012697816.1_2085	795	188.95	225	33.92	34.15	0.00974941	Up	0.911202	0.92721	[locus_tag=LHK_RS10695] [protein=flagellar biosynthetic protein FliR] [protein_id=WP_012697816.1] [location=complement(2243666..2244460)]	-	-	-	-	gi|701768540|gb|KGQ03839.1|/2.62626e-28/Flagellar biosynthetic protein fliR [Beauveria bassiana D1-5]
lcl|NC_012559.1_cds_266	1546	2858.94	3404.62	257.88	259.65	0.00986834	Up	0.791298	0.822541	[locus_tag=LHK_RS01380] [protein=formate dehydrogenase] [pseudo=true] [exception=annotated by transcript or proteomic data] [location=complement(274648..276193)]	K03942|1|1e-65|251|abv:AGABI2DRAFT196262|NADH dehydrogenase (ubiquinone) flavoprotein 1 [EC:1.6.5.3 1.6.99.3]	-	-	-	gi|763718107|gb|KJA15629.1|/8.72697e-66/hypothetical protein HYPSUDRAFT_48151 [Hypholoma sublateritium FD-334 SS-4]
lcl|NC_012559.1_cds_WP_012696207.1_671	597	178	212	43.24	43.54	0.00997488	Up	0.951864	0.958817	[locus_tag=LHK_RS03435] [protein=ribonuclease HII] [protein_id=WP_012696207.1] [location=701545..702141]	K10743|1|4e-06|51.6|ero:EROM_030570|ribonuclease H2 subunit A [EC:3.1.26.4]	-	-	-	gi|213404976|ref|XP_002173260.1|/9.89732e-06/ribonuclease H2 complex subunit Rnh201 [Schizosaccharomyces japonicus yFS275]
lcl|NC_012559.1_cds_WP_041825451.1_516	1119	178	212	22.39	22.55	0.0102729	Up	0.951864	0.95915	[locus_tag=LHK_RS02650] [protein=hypothetical protein] [protein_id=WP_041825451.1] [location=528152..529270]	-	-	-	-	-
lcl|NC_012559.1_cds_WP_027824169.1_2449	297	2950	3514	1541.9	1552.94	0.0102929	Up	0.784288	0.816133	[locus_tag=LHK_RS12590] [protein=transcriptional regulator] [protein_id=WP_027824169.1] [location=complement(2638709..2639005)]	-	-	-	-	-
lcl|NC_012559.1_cds_WP_012696152.1_620	1596	1228	1463	107.22	108	0.0104573	Up	0.857724	0.880216	[locus_tag=LHK_RS03170] [protein=ABC transporter] [protein_id=WP_012696152.1] [location=634448..636043]	-	-	-	-	gi|701779634|gb|KGQ13024.1|/4.25499e-164/Periplasmic dipeptide transport protein [Beauveria bassiana D1-5]
lcl|NC_012559.1_cds_WP_012696578.1_996	1497	2452	2923	228.59	230.4	0.0113784	Up	0.781798	0.814127	[locus_tag=LHK_RS05170] [protein=GadC] [protein_id=WP_012696578.1] [location=complement(1060985..1062481)]	-	-	-	-	-
lcl|NC_012559.1_cds_WP_012697590.1_1882	1002	3492	4163	492.45	496.38	0.0114677	Up	0.738766	0.774608	[locus_tag=LHK_RS09640] [protein=fructose-bisphosphatase] [protein_id=WP_012697590.1] [location=1999361..2000362]	K03841|1|5e-73|275|scm:SCHCODRAFT_74131|fructose-1,6-bisphosphatase I [EC:3.1.3.11]	-	-	-	gi|814542894|emb|CEQ39925.1|/2.10675e-74/SPOSA6832_01482, partial [Sporidiobolus salmonicolor]
lcl|NC_012559.1_cds_WP_012697686.1_1968	345	223	266	98.42	99.26	0.0122609	Up	0.93175	0.943478	[locus_tag=LHK_RS10065] [protein=alkylhydroperoxidase] [protein_id=WP_012697686.1] [location=2102613..2102957]	-	-	-	-	gi|484854745|gb|EOB12888.1|/2.1179e-14/hypothetical protein NBO_340g0002 [Nosema bombycis CQ1]
lcl|NC_012559.1_cds_WP_012696688.1_1087	1665	2876.99	3434.98	240.54	242.83	0.0136698	Up	0.71557	0.753834	[locus_tag=LHK_RS05625] [protein=DNA repair protein RecN] [protein_id=WP_012696688.1] [location=complement(1171301..1172965)]	-	-	-	-	gi|701780334|gb|KGQ13658.1|/2.28279e-91/DNA repair protein recN [Beauveria bassiana D1-5]
lcl|NC_012559.1_cds_WP_012696109.1_580	639	263	314	59.43	60	0.0137711	Up	0.916524	0.931644	[locus_tag=LHK_RS02970] [protein=hypothetical protein] [protein_id=WP_012696109.1] [location=complement(589873..590511)]	-	-	-	-	-
lcl|NC_012559.1_cds_WP_012698033.1_2274	885	673	804	108	109.08	0.0143553	Up	0.85392	0.877556	[locus_tag=LHK_RS11660] [protein=hypothetical protein] [protein_id=WP_012698033.1] [location=complement(2448838..2449722)]	-	-	-	-	-
lcl|NC_012559.1_cds_WP_041825824.1_554	444	981	1172	327.78	331.1	0.0145392	Up	0.822474	0.851281	[locus_tag=LHK_RS02840] [protein=3-dehydroquinate dehydratase] [protein_id=WP_041825824.1] [location=561963..562406]	K03786|1|2e-34|144|maj:MAA_07941|3-dehydroquinate dehydratase II [EC:4.2.1.10]	-	-	-	gi|743634238|gb|KID65626.1|/2.05995e-33/Dehydroquinase, class II, partial [Metarhizium anisopliae ARSEF 549]
lcl|NC_012559.1_cds_WP_012696936.1_1300	1434	4123	4927	401.7	405.87	0.0148992	Up	0.634118	0.677891	[locus_tag=LHK_RS06695] [protein=peptidase] [protein_id=WP_012696936.1] [location=1412083..1413516]	-	-	-	-	gi|575477282|ref|XP_006677935.1|/1.04083e-41/hypothetical protein BATDEDRAFT_24209 [Batrachochytrium dendrobatidis JAM81]
lcl|NC_012559.1_cds_WP_012696461.1_891	1245	384	459	43.26	43.72	0.0152597	Up	0.884396	0.904702	[locus_tag=LHK_RS04630] [protein=MFS transporter] [protein_id=WP_012696461.1] [location=938967..940211]	K08178|1|9e-18|92.0|scm:SCHCODRAFT_75764|MFS transporter, SHS family, lactate transporter	-	-	-	gi|701779664|gb|KGQ13052.1|/2.41547e-20/Putative tartrate transporter [Beauveria bassiana D1-5]
lcl|NC_012559.1_cds_WP_012697145.1_1483	387	82	98	31.85	32.19	0.0153192	Up	0.95264	0.959265	[locus_tag=LHK_RS07615] [protein=transcriptional regulator] [protein_id=WP_012697145.1] [location=1606171..1606557]	-	-	-	-	-
lcl|NC_012559.1_cds_WP_012698215.1_2458	453	952	1138	311.22	314.55	0.0153546	Up	0.815052	0.844807	[locus_tag=LHK_RS12660] [protein=hypothetical protein] [protein_id=WP_012698215.1] [location=2655204..2655656]	-	-	-	-	-
lcl|NC_012559.1_cds_WP_012696892.1_1258	567	1080	1291	277.19	280.16	0.0153758	Up	0.803126	0.83334	[locus_tag=LHK_RS06485] [protein=ATP:cob(I)alamin adenosyltransferase] [protein_id=WP_012696892.1] [location=1367968..1368534]	-	-	-	-	gi|729702388|emb|CEJ00798.1|/2.20453e-09/Putative ATP:cob(I)alamin adenosyltransferase [Rhizopus microsporus]
lcl|NC_012559.1_cds_WP_012695756.1_250	396	6549	7830	2480.38	2507.4	0.015631	Up	0.528438	0.578148	[locus_tag=LHK_RS01300] [protein=30S ribosomal protein S8] [protein_id=WP_012695756.1] [location=262263..262658]	K02957|1|5e-07|53.1|ppl:POSPLDRAFT_134729|small subunit ribosomal protein S15Ae	-	-	-	gi|336239007|ref|XP_003342645.1|/2.09493e-17/hypothetical protein SMAC_10817 [Sordaria macrospora k-hell]
lcl|NC_012559.1_cds_WP_012695981.1_453	681	189	226	39.93	40.37	0.0158105	Up	0.917962	0.932124	[locus_tag=LHK_RS02330] [protein=PKHD-type hydroxylase] [protein_id=WP_012695981.1] [location=complement(461488..462168)]	-	-	-	-	-
lcl|NC_012559.1_cds_WP_012698337.1_2570	2109	1169	1398	76.8	77.66	0.0160654	Up	0.786672	0.818026	[locus_tag=LHK_RS15555] [protein=Diguanylate cyclase/phosphodiesterase with PAS/PAC sensor] [protein_id=WP_012698337.1] [location=complement(2796389..2798497)]	-	-	-	-	gi|701771237|gb|KGQ06066.1|/4.30868e-69/Cyclic di-GMP phosphodiesterase Gmr [Beauveria bassiana D1-5]
lcl|NC_012559.1_cds_WP_012697007.1_1367	342	46	55	20.5	20.73	0.0160962	Up	0.966736	0.971769	[locus_tag=LHK_RS07030] [protein=hypothetical protein] [protein_id=WP_012697007.1] [location=complement(1480901..1481242)]	-	-	-	-	-
lcl|NC_012559.1_cds_WP_051189899.1_1511	564	528	632	136.29	137.93	0.0172566	Up	0.845148	0.870394	[locus_tag=LHK_RS07755] [protein=aerotaxis receptor Aer] [protein_id=WP_051189899.1] [location=1628864..1629427]	-	-	-	-	gi|701777474|gb|KGQ11182.1|/5.34235e-08/Aerotaxis receptor [Beauveria bassiana D1-5]
lcl|NC_012559.1_cds_WP_012695536.1_43	1173	1627	1948	194.92	197.32	0.0176551	Up	0.722586	0.76012	[locus_tag=LHK_RS00215] [protein=phosphoglycerate kinase] [protein_id=WP_012695536.1] [location=complement(37691..38863)]	K00927|1|1e-75|284|tml:GSTUM_00003252001|phosphoglycerate kinase [EC:2.7.2.3]	-	-	-	gi|909148232|gb|KNE71217.1|/5.75283e-77/phosphoglycerate kinase [Allomyces macrogynus ATCC 38327]
lcl|NC_012559.1_cds_WP_012698021.1_2263	807	1277	1529	225.66	228.45	0.0177277	Up	0.752786	0.786177	[locus_tag=LHK_RS11605] [protein=aminodeoxychorismate lyase] [protein_id=WP_012698021.1] [location=complement(2435059..2435865)]	-	-	-	-	gi|701777844|gb|KGQ11509.1|/9.22285e-21/3-oxoacyl-[acyl-carrier-protein] synthase 2 [Beauveria bassiana D1-5]
lcl|NC_012559.1_cds_WP_012697251.1_1577	2835	2395	2867.96	116.53	117.98	0.0178409	Up	0.670936	0.713562	[locus_tag=LHK_RS08100] [protein=ATPase with chaperone activity, ATP-binding subunit] [protein_id=WP_012697251.1] [location=complement(1695915..1698749)]	-	-	-	-	-
lcl|NC_012559.1_cds_WP_012698332.1_2566	744	1245	1491	239.6	242.61	0.0180111	Up	0.751656	0.785847	[locus_tag=LHK_RS13225] [protein=Nif3-like dinuclear metal center hexameric protein] [protein_id=WP_012698332.1] [location=complement(2791255..2791998)]	-	-	-	-	gi|701777584|gb|KGQ11273.1|/7.94645e-37/Uncharacterized protein ybgK [Beauveria bassiana D1-5]
lcl|NC_012559.1_cds_WP_012698629.1_2839	324	566	678	268.05	271.49	0.0183969	Up	0.829112	0.856315	[locus_tag=LHK_RS14640] [protein=hypothetical protein] [protein_id=WP_012698629.1] [location=3093346..3093669]	-	-	-	-	-
lcl|NC_012559.1_cds_1313	655	186	222.94	40.95	41.5	0.0192479	Up	0.93355	0.943651	[locus_tag=LHK_RS06760] [protein=histidine kinase] [pseudo=true] [exception=annotated by transcript or proteomic data] [location=complement(1427737..1428391)]	-	-	-	-	gi|701777414|gb|KGQ11124.1|/9.3138e-14/Transcriptional regulatory protein fixJ [Beauveria bassiana D1-5]
lcl|NC_012559.1_cds_WP_051189997.1_1430	477	493	591	152.39	154.45	0.0193716	Up	0.831034	0.857689	[locus_tag=LHK_RS07350] [protein=hypothetical protein] [protein_id=WP_051189997.1] [location=complement(1561441..1561917)]	-	-	-	-	-
lcl|NC_012559.1_cds_WP_012696047.1_518	2013	364	437	25.08	25.45	0.0211283	Up	0.83907	0.865058	[locus_tag=LHK_RS02660] [protein=chemotaxis protein CheA] [protein_id=WP_012696047.1] [location=529683..531695]	-	-	-	-	gi|701768582|gb|KGQ03877.1|/1.04468e-149/Chemotaxis protein CheA [Beauveria bassiana D1-5]
lcl|NC_012559.1_cds_WP_012696064.1_535	1170	11601	13926	1393.53	1414.38	0.0214257	Up	0.246066	0.294223	[locus_tag=LHK_RS02745] [protein=S-adenosylmethionine synthase] [protein_id=WP_012696064.1] [location=complement(546736..547905)]	K00789|1|2e-124|446|kaf:KAFR_0D00560|S-adenosylmethionine synthetase [EC:2.5.1.6]	-	GO:0046872//metal ion binding;GO:0000166//nucleotide binding;GO:0016740//transferase activity	-	gi|410078514|ref|XP_003956838.1|/2.3742e-123/hypothetical protein KAFR_0D00560 [Kazachstania africana CBS 2517]
lcl|NC_012559.1_cds_WP_027823467.1_1513	756	1761	2114	333.25	338.25	0.0214851	Up	0.651704	0.694384	[locus_tag=LHK_RS07765] [protein=hypothetical protein] [protein_id=WP_027823467.1] [location=1631020..1631775]	-	-	-	-	gi|701766452|gb|KGQ02407.1|/4.92938e-34/Uncharacterized protein ybhP [Beauveria bassiana D1-5]
lcl|NC_012559.1_cds_WP_012697749.1_2026	774	2304	2766	425.37	431.77	0.0215447	Up	0.603902	0.650633	[locus_tag=LHK_RS10360] [protein=acyl-[acyl-carrier-protein]--UDP-N-acetylglucosamine O-acyltransferase] [protein_id=WP_012697749.1] [location=complement(2166196..2166969)]	-	-	-	-	gi|969887089|gb|KUF04258.1|/5.33137e-47/female fertility-7 [Trichoderma gamsii]
lcl|NC_012559.1_cds_WP_012696348.1_788	639	5685	6827	1284.74	1304.47	0.0219873	Up	0.404754	0.457521	[locus_tag=LHK_RS04105] [protein=ATP-dependent Clp protease proteolytic subunit] [protein_id=WP_012696348.1] [location=833996..834634]	K01358|1|1e-62|239|shs:STEHIDRAFT_63367|ATP-dependent Clp protease, protease subunit [EC:3.4.21.92]	-	-	-	gi|701777548|gb|KGQ11245.1|/9.05869e-75/ATP-dependent Clp protease ATP-binding subunit ClpX [Beauveria bassiana D1-5]
lcl|NC_012559.1_cds_WP_012698208.1_2452	1407	4247	5102	421.94	428.57	0.022493	Up	0.46083	0.511915	[locus_tag=LHK_RS12605] [protein=peptidase S41] [protein_id=WP_012698208.1] [location=2642045..2643451]	-	-	-	-	gi|701766212|gb|KGQ02299.1|/6.21517e-116/Carboxy-terminal-processing protease [Beauveria bassiana D1-5]
lcl|NC_012559.1_cds_WP_012695675.1_170	1299	3321	3990	358.16	363.83	0.0226603	Up	0.511594	0.561203	[locus_tag=LHK_RS00855] [protein=histidinol dehydrogenase] [protein_id=WP_012695675.1] [location=181175..182473]	K14152|1|3e-76|286|scm:SCHCODRAFT_71835|phosphoribosyl-ATP pyrophosphohydrolase / phosphoribosyl-AMP cyclohydrolase / histidinol dehydrogenase [EC:3.6.1.31 3.5.4.19 1.1.1.23]	-	-	-	gi|302696463|ref|XP_003037910.1|/3.65476e-75/hypothetical protein SCHCODRAFT_71835 [Schizophyllum commune H4-8]
lcl|NC_012559.1_cds_WP_012698041.1_2280	888	243	292	38.86	39.48	0.0228361	Up	0.861236	0.883507	[locus_tag=LHK_RS11700] [protein=transporter] [protein_id=WP_012698041.1] [location=2457504..2458391]	-	-	-	-	gi|701768543|gb|KGQ03842.1|/6.89185e-07/putative inner membrane transporter yedA [Beauveria bassiana D1-5]
lcl|NC_012559.1_cds_WP_012697826.1_2095	1392	1223	1470	122.85	124.85	0.023298	Up	0.68324	0.725051	[locus_tag=LHK_RS10745] [protein=flagellar protein export ATPase FliI] [protein_id=WP_012697826.1] [location=complement(2250217..2251608)]	K02133|1|2e-35|150|pcs:Pc21g10070|F-type H+-transporting ATPase subunit beta [EC:3.6.3.14]	-	-	GO:0006810//transport	gi|701768536|gb|KGQ03835.1|/7.6894e-135/Flagellum-specific ATP synthase [Beauveria bassiana D1-5]
lcl|NC_012559.1_cds_WP_012695949.1_430	450	1251	1504	411.93	418.73	0.0236211	Up	0.67539	0.717772	[locus_tag=LHK_RS02210] [protein=aspartyl-tRNA amidotransferase subunit B] [protein_id=WP_012695949.1] [location=430438..430887]	K09117|1|2e-10|64.7|bor:COCMIDRAFT_27324|uncharacterized protein	-	-	-	gi|671689996|emb|CDS04736.1|/5.06759e-16/hypothetical protein LRAMOSA07266 [Lichtheimia ramosa]
lcl|NC_012559.1_cds_WP_012695826.1_312	900	677	814	106.75	108.52	0.0237249	Up	0.757566	0.790884	[locus_tag=LHK_RS01620] [protein=LysR family transcriptional regulator] [protein_id=WP_012695826.1] [location=321767..322666]	-	-	-	-	gi|701780242|gb|KGQ13575.1|/1.23505e-35/Ribosomal RNA large subunit methyltransferase M [Beauveria bassiana D1-5]
lcl|NC_012559.1_cds_WP_012697621.1_1913	2577	35905	43173	1924.33	1956.38	0.0238304	Up	0.0228116	0.0339129	[locus_tag=LHK_RS09790] [protein=aconitate hydratase B] [protein_id=WP_012697621.1] [location=complement(2041970..2044546)]	K01705|1|2e-19|99.0|uma:UMAG_10689|homoaconitate hydratase [EC:4.2.1.36]	-	-	-	gi|684175670|ref|XP_009161702.1|/5.17874e-19/aconitase [Exophiala dermatitidis NIH/UT8656]
lcl|NC_012559.1_cds_WP_012696089.1_560	531	1462	1758	402.55	409.27	0.0238849	Up	0.64671	0.690587	[locus_tag=LHK_RS02870] [protein=RNA pyrophosphohydrolase] [protein_id=WP_012696089.1] [location=569196..569726]	K03574|1|7e-08|57.0|nfi:NFIA_073090|8-oxo-dGTP diphosphatase [EC:3.6.1.55]	-	-	-	gi|336256448|ref|XP_003343417.1|/6.91182e-09/hypothetical protein SMAC_10945 [Sordaria macrospora k-hell]
lcl|NC_012559.1_cds_WP_012698427.1_2654	942	1682	2023	252.92	257.2	0.0242095	Up	0.617922	0.663024	[locus_tag=LHK_RS13690] [protein=homoserine kinase] [protein_id=WP_012698427.1] [location=2896914..2897855]	-	-	-	-	gi|701766078|gb|KGQ02244.1|/8.60038e-67/Homoserine kinase [Beauveria bassiana D1-5]
lcl|NC_012559.1_cds_WP_012696182.1_649	876	5396	6491	875.17	890.12	0.0244366	Up	0.365714	0.420281	[locus_tag=LHK_RS03315] [protein=4-hydroxy-tetrahydrodipicolinate synthase] [protein_id=WP_012696182.1] [location=complement(668662..669537)]	K18339|1|4e-19|95.9|ani:AN7929.2|2-keto-3-deoxy-L-rhamnonate aldolase [EC:4.1.2.53];K01714|4|5e-18|92.0|bcom:BAUCODRAFT_234472|4-hydroxy-tetrahydrodipicolinate synthase [EC:4.3.3.7]	-	-	-	gi|701780458|gb|KGQ13769.1|/1.91976e-70/Lipoprotein 34 [Beauveria bassiana D1-5]
lcl|NC_012559.1_cds_WP_052292577.1_1901	282	64	77	35.5	36.11	0.0245794	Up	0.928474	0.941148	[locus_tag=LHK_RS09730] [protein=hypothetical protein] [protein_id=WP_052292577.1] [location=complement(2024810..2025091)]	-	-	-	-	-
lcl|NC_012559.1_cds_WP_012696154.1_622	1392	408.99	492	41.08	41.79	0.0247216	Up	0.778032	0.810497	[locus_tag=LHK_RS03180] [protein=D-2-hydroxyacid dehydrogenase] [protein_id=WP_012696154.1] [location=complement(636884..638275)]	K00102|1|7e-57|222|spaa:SPAPADRAFT_51529|D-lactate dehydrogenase (cytochrome) [EC:1.1.2.4]	-	-	-	gi|930135972|ref|XP_014168392.1|/3.52442e-63/actin interacting protein 2 [Grosmannia clavigera kw1407]
lcl|NC_012559.1_cds_WP_012697256.1_1582	501	256	308	75.04	76.34	0.0247794	Up	0.845966	0.870617	[locus_tag=LHK_RS08125] [protein=hypothetical protein] [protein_id=WP_012697256.1] [location=1701072..1701572]	-	-	-	-	-
lcl|NC_012559.1_cds_WP_012695578.1_83	489	4284	5159	1289.06	1312.52	0.02602	Up	0.390338	0.443302	[locus_tag=LHK_RS00415] [protein=kinase inhibitor protein] [protein_id=WP_012695578.1] [location=complement(85919..86407)]	-	-	-	-	gi|701780152|gb|KGQ13493.1|/5.46457e-30/protein ybcL [Beauveria bassiana D1-5]
lcl|NC_012559.1_cds_WP_012698445.1_2672	537	7233	8711	1967.69	2003.66	0.0261348	Up	0.262	0.310964	[locus_tag=LHK_RS13780] [protein=ATP synthase subunit delta] [protein_id=WP_012698445.1] [location=complement(2919777..2920313)]	K02137|1|8e-13|73.6|mtm:MYCTH_57224|F-type H+-transporting ATPase subunit O	-	-	-	gi|701766526|gb|KGQ02438.1|/1.14146e-22/ATP synthase subunit delta [Beauveria bassiana D1-5]
lcl|NC_012559.1_cds_WP_012698228.1_2471	1062	636	766	84.44	85.99	0.0262423	Up	0.740868	0.77625	[locus_tag=LHK_RS12720] [protein=glycosyl transferase family 4] [protein_id=WP_012698228.1] [location=complement(2671273..2672334)]	-	-	-	-	-
lcl|NC_012559.1_cds_WP_012695723.1_216	654	1449	1746	319.5	325.51	0.0268859	Up	0.606474	0.65219	[locus_tag=LHK_RS01110] [protein=cell division ATP-binding protein FtsE] [protein_id=WP_012695723.1] [location=complement(231532..232185)]	K05661|1|2e-18|92.4|scm:SCHCODRAFT_69740|ATP-binding cassette, subfamily B (MDR/TAP), member 6;K05658|3|2e-18|92.4|pgu:PGUG_04231|ATP-binding cassette, subfamily B (MDR/TAP), member 1 [EC:3.6.3.44]	-	-	-	gi|701780064|gb|KGQ13413.1|/1.52103e-48/Cell division protein FtsX [Beauveria bassiana D1-5]
lcl|NC_012559.1_cds_WP_012698095.1_2353	576	200	241	50.48	51.43	0.0268982	Up	0.851798	0.876308	[locus_tag=LHK_RS12090] [protein=glycerol acyltransferase] [protein_id=WP_012698095.1] [location=complement(2523963..2524538)]	-	-	-	-	-
lcl|NC_012559.1_cds_WP_012697704.1_1985	930	1639	1975	249.76	254.47	0.0269531	Up	0.583038	0.6305	[locus_tag=LHK_RS10150] [protein=mononuclear molybdenum enzyme YedY] [protein_id=WP_012697704.1] [location=complement(2116526..2117455)]	K10534|1|2e-07|57.0|cmt:CCM_02951|nitrate reductase (NAD(P)H) [EC:1.7.1.1 1.7.1.2 1.7.1.3]	-	-	-	gi|591489186|gb|EXM18892.1|/2.10517e-09/hypothetical protein FOTG_13072 [Fusarium oxysporum f. sp. vasinfectum 25433]
lcl|NC_012559.1_cds_WP_012697430.1_1740	456	4089	4928	1327.17	1352.38	0.0271474	Up	0.380988	0.434557	[locus_tag=LHK_RS08910] [protein=hypothetical protein] [protein_id=WP_012697430.1] [location=1862950..1863405]	-	-	-	-	gi|701766514|gb|KGQ02432.1|/6.17253e-06/Outer membrane lipoprotein slyB [Beauveria bassiana D1-5]
lcl|NC_012559.1_cds_WP_041825735.1_2473	912	618	745	96.11	97.96	0.0275062	Up	0.731796	0.768691	[locus_tag=LHK_RS12730] [protein=glycosyltransferase WbuB] [protein_id=WP_041825735.1] [location=complement(2673277..2674188)]	-	-	-	-	gi|269863722|ref|XP_002651322.1|/2.74186e-14/glycosyltransferase [Enterocytozoon bieneusi H348]
lcl|NC_012559.1_cds_WP_012698007.1_2249	1434	806	972	78.53	80.07	0.0280179	Up	0.689012	0.729572	[locus_tag=LHK_RS11510] [protein=MFS transporter] [protein_id=WP_012698007.1] [location=2414642..2416075]	K10866|1|4e-07|57.0|nhe:NECHADRAFT_65858|DNA repair protein RAD50 [EC:3.6.-.-];K16066|2|6e-06|53.1|cthr:CTHT_0033850|3-hydroxy acid dehydrogenase / malonic semialdehyde reductase [EC:1.1.1.381 1.1.1.-]	-	-	-	gi|701780705|gb|KGQ13988.1|/5.85562e-69/Multidrug resistance protein MdtC [Beauveria bassiana D1-5]
lcl|NC_012559.1_cds_WP_012696380.1_818	852	222	268	37.07	37.83	0.0292787	Up	0.827698	0.85516	[locus_tag=LHK_RS04260] [protein=hypothetical protein] [protein_id=WP_012696380.1] [location=complement(865720..866571)]	-	-	-	-	-
lcl|NC_012559.1_cds_WP_041825495.1_1008	252	29	35	18.32	18.7	0.0296188	Up	0.948244	0.956168	[locus_tag=LHK_RS05230] [protein=hypothetical protein] [protein_id=WP_041825495.1] [location=1073224..1073475]	-	-	-	-	-
lcl|NC_012559.1_cds_WP_012696459.1_890	1524	3376	4076	309.02	315.45	0.0297111	Up	0.382576	0.436025	[locus_tag=LHK_RS04625] [protein=PLP-dependent threonine dehydratase] [protein_id=WP_012696459.1] [location=937163..938686]	K01754|1|7e-146|518|gtr:GLOTRDRAFT_115245|threonine dehydratase [EC:4.3.1.19]	-	-	GO:0008152//metabolic process	gi|907093005|gb|KNC99017.1|/7.35654e-150/threonine ammonia-lyase, biosynthetic [Spizellomyces punctatus DAOM BR117]
lcl|NC_012559.1_cds_WP_012696110.1_581	990	470	568	67.12	68.58	0.0310452	Up	0.735232	0.771461	[locus_tag=LHK_RS15115] [protein=ABC transporter substrate-binding protein] [protein_id=WP_012696110.1] [location=complement(590508..591497)]	-	-	-	-	gi|701777802|gb|KGQ11471.1|/1.84237e-06/Paraquat-inducible protein B [Beauveria bassiana D1-5]
lcl|NC_012559.1_cds_WP_012697222.1_1548	465	54.41	65.78	17.29	17.67	0.0313642	Up	0.933532	0.944292	[locus_tag=LHK_RS07955] [protein=glycoside hydrolase family 24] [protein_id=WP_012697222.1] [location=complement(1672798..1673262)]	K01185|1|7e-11|66.6|nhe:NECHADRAFT_94402|lysozyme [EC:3.2.1.17]	-	-	-	gi|595439856|gb|EXX53038.1|/1.96067e-15/hypothetical protein RirG_247720 [Rhizophagus irregularis DAOM 197198w]
lcl|NC_012559.1_cds_WP_012696183.1_650	1632	4138	5001.99	353.13	360.92	0.0314797	Up	0.31018	0.362942	[locus_tag=LHK_RS03320] [protein=ABC-F family ATPase] [protein_id=WP_012696183.1] [location=669813..671444]	K06158|1|3e-74|280|gtr:GLOTRDRAFT_69388|ATP-binding cassette, subfamily F, member 3;K06185|3|4e-72|273|abv:AGABI2DRAFT195907|ATP-binding cassette, subfamily F, member 2	-	-	-	gi|701780649|gb|KGQ13936.1|/0/putative ABC transporter ATP-binding protein YbiT [Beauveria bassiana D1-5]
lcl|NC_012559.1_cds_WP_012698425.1_2652	729	1985	2400	390.29	398.98	0.0317699	Up	0.473978	0.524309	[locus_tag=LHK_RS13680] [protein=Rossman fold protein, TIGR00730 family] [protein_id=WP_012698425.1] [location=2895811..2896539]	K06966|1|2e-08|60.1|cten:CANTEDRAFT_115838|uncharacterized protein	-	-	-	gi|1001609656|gb|KXS13440.1|/5.64136e-32/hypothetical protein M427DRAFT_71260 [Gonapodya prolifera JEL478]
lcl|NC_012559.1_cds_WP_012697108.1_1451	1098	105	127	13.47	13.77	0.0317787	Up	0.872732	0.894033	[locus_tag=LHK_RS07455] [protein=regulatory protein] [protein_id=WP_012697108.1] [location=complement(1579520..1580617)]	-	-	-	-	gi|484854877|gb|EOB12962.1|/3.69514e-06/Late control gene D protein [Nosema bombycis CQ1]
lcl|NC_012559.1_cds_WP_012697519.1_1814	681	215	260	45.42	46.44	0.0320403	Up	0.815828	0.845309	[locus_tag=LHK_RS09300] [protein=metal ABC transporter permease] [protein_id=WP_012697519.1] [location=1934865..1935545]	-	-	-	-	gi|701780472|gb|KGQ13783.1|/3.17662e-31/Methionine import ATP-binding protein MetN 2 [Beauveria bassiana D1-5]
lcl|NC_012559.1_cds_WP_012698495.1_2717	1410	3703	4479.99	367.09	375.5	0.0326791	Up	0.318518	0.371497	[gene=murC] [locus_tag=LHK_RS14010] [protein=UDP-N-acetylmuramate--L-alanine ligase] [protein_id=WP_012698495.1] [location=complement(2965605..2967014)]	-	-	GO:0003824//catalytic activity	-	gi|770304219|gb|KJK62219.1|/3.83504e-65/Mur ligase middle domain protein [Aspergillus parasiticus SU-1]
lcl|NC_012559.1_cds_WP_012697309.1_1632	1080	5084	6151	663.37	678.6	0.0327477	Up	0.236804	0.284322	[locus_tag=LHK_RS08375] [protein=3-phosphoserine/phosphohydroxythreonine aminotransferase] [protein_id=WP_012697309.1] [location=1747058..1748137]	K00831|1|4e-81|302|cnb:CNBL0630|phosphoserine aminotransferase [EC:2.6.1.52]	-	-	-	gi|701777757|gb|KGQ11428.1|/1.79337e-106/Phosphoserine aminotransferase [Beauveria bassiana D1-5]
lcl|NC_012559.1_cds_WP_012696166.1_633	750	1586	1919	302.66	309.63	0.0328472	Up	0.508274	0.558619	[locus_tag=LHK_RS15145] [protein=sporulation related] [protein_id=WP_012696166.1] [location=complement(651791..652540)]	-	-	-	-	-
lcl|NC_012559.1_cds_WP_012696381.1_819	255	57	69	35.52	36.35	0.0333238	Up	0.906184	0.923077	[locus_tag=LHK_RS04265] [protein=nuclease] [protein_id=WP_012696381.1] [location=complement(866611..866865)]	-	-	-	-	-
lcl|NC_012559.1_cds_WP_012697652.1_1934	633	1189	1440	271.4	277.92	0.0342489	Up	0.550936	0.598691	[locus_tag=LHK_RS09895] [protein=glutathione S-transferase] [protein_id=WP_012697652.1] [location=complement(2071572..2072204)]	K00799|1|8e-38|157|nhe:NECHADRAFT_47843|glutathione S-transferase [EC:2.5.1.18]	-	-	-	gi|701766473|gb|KGQ02415.1|/1.05433e-43/Glutathione S-transferase 1 [Beauveria bassiana D1-5]
lcl|NC_012559.1_cds_WP_012698512.1_2732	1137	898	1088	111.1	113.81	0.0347685	Up	0.598578	0.645617	[locus_tag=LHK_RS14085] [protein=rod shape-determining protein MreC] [protein_id=WP_012698512.1] [location=2983142..2984278]	-	-	-	-	-
lcl|NC_012559.1_cds_WP_012695999.1_471	975	1929	2338	279.86	286.79	0.0352894	Up	0.43204	0.484769	[locus_tag=LHK_RS02420] [protein=cyclic pyranopterin phosphate synthase MoaA] [protein_id=WP_012695999.1] [location=479513..480487]	K20967|1|3e-48|192|scm:SCHCODRAFT_13513|GTP 3',8-cyclase / cyclic pyranopterin monophosphate synthase [EC:4.1.99.22 4.6.1.17];K03639|3|9e-46|184|cci:CC1G_13713|GTP 3',8-cyclase [EC:4.1.99.22]	-	-	-	gi|575487784|ref|XP_006683186.1|/5.89334e-50/hypothetical protein BATDEDRAFT_28746 [Batrachochytrium dendrobatidis JAM81]
lcl|NC_012559.1_cds_WP_012695944.1_425	219	1567	1900	1169.09	1198.54	0.0358921	Up	0.47185	0.522354	[locus_tag=LHK_RS02185] [protein=DNA-directed RNA polymerase subunit omega] [protein_id=WP_012695944.1] [location=426456..426674]	-	-	-	-	gi|336242448|ref|XP_003343005.1|/1.73481e-11/hypothetical protein SMAC_10105 [Sordaria macrospora k-hell]
lcl|NC_012559.1_cds_WP_012698450.1_2677	864	1641	1990	270.01	276.85	0.0360917	Up	0.458984	0.510648	[locus_tag=LHK_RS13805] [protein=chromosome partitioning protein ParB] [protein_id=WP_012698450.1] [location=complement(2922488..2923351)]	-	-	-	-	-
lcl|NC_012559.1_cds_WP_012696114.1_585	3396	4451	5398	180.4	184.98	0.03617	Up	0.220512	0.266863	[locus_tag=LHK_RS02995] [protein=transcription-repair coupling factor] [protein_id=WP_012696114.1] [location=complement(593766..597161)]	K14779|1|3e-08|62.0|spo:SPAC22F3.08c|ATP-dependent RNA helicase DDX52/ROK1 [EC:3.6.4.13]	-	-	-	gi|701777850|gb|KGQ11514.1|/0/Transcription-repair-coupling factor [Beauveria bassiana D1-5]
lcl|NC_012559.1_cds_WP_041825455.1_618	621	681	826	158.64	162.69	0.036369	Up	0.631796	0.675658	[locus_tag=LHK_RS03160] [protein=dephospho-CoA kinase] [protein_id=WP_041825455.1] [location=632673..633293]	K00859|1|2e-28|125|hir:HETIRDRAFT_309155|dephospho-CoA kinase [EC:2.7.1.24]	-	-	-	gi|761948409|gb|KIY68118.1|/1.15013e-31/CoaE-domain-containing protein [Cylindrobasidium torrendii FP15055 ss-10]
lcl|NC_012559.1_cds_WP_012698104.1_2361	1905	1088	1320	79.28	81.33	0.0368307	Up	0.539548	0.588302	[locus_tag=LHK_RS12130] [protein=phosphomethylpyrimidine synthase ThiC] [protein_id=WP_012698104.1] [location=complement(2531015..2532919)]	-	-	-	-	-
lcl|NC_012559.1_cds_WP_012697060.1_1412	729	178	216	35	35.91	0.0370307	Up	0.806346	0.836382	[locus_tag=LHK_RS07260] [protein=phosphonate metabolism transcriptional regulator PhnF] [protein_id=WP_012697060.1] [location=1534336..1535064]	-	-	-	-	-
lcl|NC_012559.1_cds_WP_012696956.1_1319	597	1054	1279	256.04	262.7	0.037047	Up	0.542864	0.590806	[locus_tag=LHK_RS06790] [protein=hypothetical protein] [protein_id=WP_012696956.1] [location=complement(1436616..1437212)]	-	-	-	-	-
lcl|NC_012559.1_cds_WP_041825737.1_2474	1224	1290	1566	147.91	151.82	0.0376423	Up	0.493798	0.544569	[locus_tag=LHK_RS12735] [protein=hypothetical protein] [protein_id=WP_041825737.1] [location=complement(2674539..2675762)]	-	-	-	-	-
lcl|NC_012559.1_cds_WP_012696972.1_1334	612	224	272	53	54.41	0.0378795	Up	0.776598	0.809585	[locus_tag=LHK_RS06865] [protein=exonuclease] [protein_id=WP_012696972.1] [location=complement(1455161..1455772)]	-	-	-	-	-
lcl|NC_012559.1_cds_WP_051189976.1_340	1785	2576	3128	200.6	205.95	0.0379725	Up	0.327628	0.381048	[locus_tag=LHK_RS01760] [protein=bifunctional isocitrate dehydrogenase kinase/phosphatase] [protein_id=WP_051189976.1] [location=350170..351954]	-	-	-	-	gi|701777376|gb|KGQ11102.1|/3.50343e-100/Isocitrate dehydrogenase kinase/phosphatase [Beauveria bassiana D1-5]
lcl|NC_012559.1_cds_WP_012695852.1_334	372	8261	10032	3352.61	3442.35	0.0381091	Up	0.078363	0.104725	[locus_tag=LHK_RS01730] [protein=50S ribosomal protein L19] [protein_id=WP_012695852.1] [location=344269..344640]	K02884|1|5e-09|59.7|cgi:CGB_L3440C|large subunit ribosomal protein L19	-	-	-	gi|701780329|gb|KGQ13653.1|/7.07916e-34/tRNA (guanine-N(1)-)-methyltransferase [Beauveria bassiana D1-5]
lcl|NC_012559.1_cds_WP_012697164.1_1500	603	373	453	89.65	92.06	0.0382709	Up	0.710488	0.749298	[locus_tag=LHK_RS07700] [protein=coenzyme A pyrophosphatase] [protein_id=WP_012697164.1] [location=1619560..1620162]	K20522|1|1e-12|73.2|abv:AGABI2DRAFT177275|LAS seventeen-binding protein 1/2	-	-	-	gi|1001606749|gb|KXS10577.1|/3.84903e-21/hypothetical protein M427DRAFT_61939 [Gonapodya prolifera JEL478]
lcl|NC_012559.1_cds_WP_012698090.1_2349	969	1588	1930	231.87	238.27	0.0392811	Up	0.427072	0.479752	[locus_tag=LHK_RS12070] [protein=ribosome biogenesis GTPase YlqF] [protein_id=WP_012698090.1] [location=complement(2517666..2518634)]	K19828|1|4e-20|99.4|wse:WALSEDRAFT_38115|mitochondrial GTPase 1	-	-	-	gi|671691650|emb|CDS06386.1|/3.9296e-30/hypothetical protein LRAMOSA08914 [Lichtheimia ramosa]
lcl|NC_012559.1_cds_WP_012697752.1_2029	486	3327	4044	1007.78	1035.72	0.0394533	Up	0.247594	0.295318	[locus_tag=LHK_RS10375] [protein=outer membrane protein chaperone] [protein_id=WP_012697752.1] [location=complement(2168559..2169044)]	-	-	-	-	-
lcl|NC_012559.1_cds_WP_012696317.1_762	1101	436	529.99	55.77	57.32	0.0395493	Up	0.69881	0.739136	[locus_tag=LHK_RS03905] [protein=Glycosyl transferase, group 1 family protein] [protein_id=WP_012696317.1] [location=800938..802038]	-	-	-	-	gi|729709247|emb|CEI94303.1|/2.17572e-06/hypothetical protein RMCBS344292_08515 [Rhizopus microsporus]
lcl|NC_012559.1_cds_WP_012697815.1_2084	726	1883	2289	371.84	382.18	0.0395703	Up	0.383322	0.436532	[locus_tag=LHK_RS10690] [protein=transcriptional regulator] [protein_id=WP_012697815.1] [location=complement(2242852..2243577)]	-	-	-	-	gi|701768602|gb|KGQ03895.1|/2.03409e-66/Aspartate--tRNA ligase [Beauveria bassiana D1-5]
lcl|NC_012559.1_cds_WP_012696969.1_1331	1029	2061	2506	282.74	290.68	0.0399558	Up	0.357246	0.411366	[locus_tag=LHK_RS06850] [protein=anthranilate phosphoribosyltransferase] [protein_id=WP_012696969.1] [location=complement(1452638..1453666)]	K00766|1|5e-45|182|gtr:GLOTRDRAFT_62271|anthranilate phosphoribosyltransferase [EC:2.4.2.18]	-	-	-	gi|575475972|ref|XP_006677280.1|/2.00556e-51/hypothetical protein BATDEDRAFT_23435 [Batrachochytrium dendrobatidis JAM81]
lcl|NC_012559.1_cds_WP_012695910.1_391	471	559.99	681	175.48	180.43	0.0401326	Up	0.609512	0.654971	[locus_tag=LHK_RS02015] [protein=hypothetical protein] [protein_id=WP_012695910.1] [location=complement(390627..391097)]	-	-	-	-	-
lcl|NC_012559.1_cds_WP_052292594.1_2404	2526	4709.99	5729	257.6	264.93	0.0404786	Up	0.154963	0.19495	[locus_tag=LHK_RS15515] [protein=hypothetical protein] [protein_id=WP_052292594.1] [location=complement(2575213..2577738)]	-	-	-	-	gi|750995503|gb|KIK37870.1|/2.4078e-45/glycosyltransferase family 41 protein [Suillus luteus UH-Slu-Lm8-n1]
lcl|NC_012559.1_cds_WP_012697713.1_1992	732	5578	6786	1092	1123.25	0.0407062	Up	0.122058	0.156823	[locus_tag=LHK_RS10185] [protein=peptidylprolyl isomerase] [protein_id=WP_012697713.1] [location=complement(2127777..2128508)]	K09578|1|4e-12|72.0|gtr:GLOTRDRAFT_97403|peptidyl-prolyl cis-trans isomerase NIMA-interacting 1 [EC:5.2.1.8]	-	-	-	gi|749884626|gb|KIJ54034.1|/1.90356e-11/hypothetical protein M422DRAFT_25019 [Sphaerobolus stellatus SS14]
lcl|NC_012559.1_cds_WP_012696641.1_1048	612	92	112	21.77	22.4	0.0411573	Up	0.845278	0.870219	[locus_tag=LHK_RS05425] [protein=sulfate transporter] [protein_id=WP_012696641.1] [location=complement(1124368..1124979)]	-	-	-	-	-
lcl|NC_012559.1_cds_WP_012695743.1_237	621	18837	22928	4388.04	4515.87	0.0414273	Up	0.0037981	0.00638381	[locus_tag=LHK_RS01235] [protein=50S ribosomal protein L4] [protein_id=WP_012695743.1] [location=256560..257180]	K02926|1|3e-25|115|scm:SCHCODRAFT_80709|large subunit ribosomal protein L4	-	-	-	gi|302697703|ref|XP_003038530.1|/3.03368e-24/mitochondrial 54S ribosomal protein YmL6 [Schizophyllum commune H4-8]
lcl|NC_012559.1_cds_WP_012697948.1_2196	249	23	28	14.74	15.17	0.0414846	Up	0.93222	0.943624	[locus_tag=LHK_RS11245] [protein=hypothetical protein] [protein_id=WP_012697948.1] [location=2364415..2364663]	-	-	-	-	-
lcl|NC_012559.1_cds_WP_012698288.1_2530	1449	1215	1479	117.12	120.54	0.0415245	Up	0.462232	0.51249	[locus_tag=LHK_RS13020] [protein=(Fe-S)-binding protein] [protein_id=WP_012698288.1] [location=2744983..2746431]	-	-	-	-	gi|116202071|ref|XP_001226847.1|/1.14152e-06/hypothetical protein CHGG_08920 [Chaetomium globosum CBS 148.51]
lcl|NC_012559.1_cds_WP_012698446.1_2673	471	9651	11750	3024.3	3113.21	0.0418016	Up	0.0366034	0.052425	[locus_tag=LHK_RS13785] [protein=F0F1 ATP synthase subunit B] [protein_id=WP_012698446.1] [location=complement(2920321..2920791)]	-	-	-	-	gi|701766525|gb|KGQ02437.1|/1.64228e-30/ATP synthase subunit b [Beauveria bassiana D1-5]
lcl|NC_012559.1_cds_WP_012696121.1_592	2280	450	548.42	27.31	28.14	0.043193	Up	0.651678	0.694612	[locus_tag=LHK_RS03030] [protein=GGDEF domain-containing protein] [protein_id=WP_012696121.1] [location=complement(602088..604367)]	-	-	-	-	gi|701771237|gb|KGQ06066.1|/8.86733e-84/Cyclic di-GMP phosphodiesterase Gmr [Beauveria bassiana D1-5]
lcl|NC_012559.1_cds_WP_012697174.1_1510	645	871	1062	194.89	200.92	0.0439611	Up	0.510582	0.560518	[locus_tag=LHK_RS07750] [protein=signal peptide] [protein_id=WP_012697174.1] [location=complement(1628034..1628678)]	-	-	-	-	-
lcl|NC_012559.1_cds_WP_012695820.1_306	594	2092	2551	510.93	526.78	0.0440749	Up	0.305138	0.357476	[locus_tag=LHK_RS01590] [protein=hypothetical protein] [protein_id=WP_012695820.1] [location=316737..317330]	-	-	-	-	-
lcl|NC_012559.1_cds_WP_012696782.1_1168	1572	109	133	9.67	9.97	0.0440776	Up	0.816796	0.846009	[locus_tag=LHK_RS06040] [protein=xanthine/uracil/vitamin C permease] [protein_id=WP_012696782.1] [location=complement(1271763..1273334)]	-	-	-	-	gi|831354822|ref|XP_012747253.1|/3.28913e-60/hypothetical protein GMDG_08789, partial [Pseudogymnoascus destructans 20631-21]
lcl|NC_012559.1_cds_WP_012696193.1_659	453	779	950	254.66	262.58	0.0441847	Up	0.531488	0.581045	[locus_tag=LHK_RS03365] [protein=peroxiredoxin] [protein_id=WP_012696193.1] [location=complement(681561..682013)]	K03564|1|1e-10|65.9|tre:TRIREDRAFT_70488|peroxiredoxin Q/BCP [EC:1.11.1.15]	-	-	-	gi|701780459|gb|KGQ13770.1|/1.16483e-12/Putative peroxiredoxin bcp [Beauveria bassiana D1-5]
lcl|NC_012559.1_cds_WP_041825575.1_1476	342	41	50	18.27	18.84	0.0443223	Up	0.895308	0.91425	[locus_tag=LHK_RS07580] [protein=hypothetical protein] [protein_id=WP_041825575.1] [location=complement(1601964..1602305)]	-	-	-	-	-
lcl|NC_012559.1_cds_WP_041826128.1_2650	1227	1750	2135	200.15	206.46	0.0447807	Up	0.340698	0.394349	[locus_tag=LHK_RS13670] [protein=phosphodiesterase] [protein_id=WP_041826128.1] [location=complement(2891679..2892905)]	-	-	-	-	gi|342871599|gb|EGU74142.1|/2.01888e-11/hypothetical protein FOXB_15347 [Fusarium oxysporum Fo5176]
lcl|NC_012559.1_cds_WP_012695811.1_299	858	1113	1358	184.47	190.31	0.0449652	Up	0.446342	0.498691	[locus_tag=LHK_RS01555] [protein=hypothetical protein] [protein_id=WP_012695811.1] [location=310506..311363]	K00949|1|3e-14|79.7|kla:KLLA0B03784g|thiamine pyrophosphokinase [EC:2.7.6.2]	-	-	-	gi|615424054|ref|XP_007587619.1|/4.07067e-25/putative thiamin pyrophosphokinase-related protein [Neofusicoccum parvum UCRNP2]
lcl|NC_012559.1_cds_WP_027823397.1_1647	558	168	205	43.86	45.25	0.045012	Up	0.770722	0.804039	[locus_tag=LHK_RS08450] [protein=hypothetical protein] [protein_id=WP_027823397.1] [location=complement(1761672..1762229)]	-	-	-	-	-
lcl|NC_012559.1_cds_WP_052292620.1_157	1059	1471	1795	195.88	202.1	0.0450992	Up	0.379256	0.432923	[locus_tag=LHK_RS00790] [protein=cytochrome c oxidase subunit II] [protein_id=WP_052292620.1] [location=170524..171582]	K02261|1|5e-32|139|cci:CC1G_22016|cytochrome c oxidase subunit 2	GO:0044464	-	-	gi|11467580|ref|NP_043726.1|/4.66835e-35/cytochrome oxidase subunit 2 (mitochondrion) [Allomyces macrogynus]
lcl|NC_012559.1_cds_647	1297	6585	8036	711.3	733.93	0.0451843	Up	0.0617132	0.0841438	[locus_tag=LHK_RS03305] [protein=adenylosuccinate synthetase] [pseudo=true] [exception=annotated by transcript or proteomic data] [location=666102..667398]	K01939|1|6e-92|338|cgi:CGB_C7060C|adenylosuccinate synthase [EC:6.3.4.4]	-	GO:0005488//binding	-	gi|799321875|ref|XP_012048181.1|/3.62551e-91/adenylosuccinate synthetase [Cryptococcus neoformans var. grubii H99]
lcl|NC_012559.1_cds_WP_051189885.1_1598	1101	404	493	51.67	53.32	0.0453499	Up	0.646712	0.690335	[locus_tag=LHK_RS08205] [protein=ribonucleotide-diphosphate reductase subunit beta] [protein_id=WP_051189885.1] [location=complement(1713090..1714190)]	K10808|1|1e-37|157|cgr:CAGL0D03432g|ribonucleoside-diphosphate reductase subunit M2 [EC:1.17.4.1]	-	-	-	gi|701766509|gb|KGQ02430.1|/1.22621e-142/Ribonucleoside-diphosphate reductase subunit beta [Beauveria bassiana D1-5]
lcl|NC_012559.1_cds_WP_012696189.1_655	639	4198	5126	948.7	979.45	0.0460199	Up	0.128658	0.164428	[locus_tag=LHK_RS03345] [protein=3-isopropylmalate dehydratase small subunit] [protein_id=WP_012696189.1] [location=677072..677710]	K01702|1|1e-56|219|ela:UCREL1_4882|3-isopropylmalate dehydratase [EC:4.2.1.33]	-	GO:0005488//binding;GO:0016829//lyase activity	GO:0008652//cellular amino acid biosynthetic process	gi|907095468|gb|KND01133.1|/6.52208e-57/3-isopropylmalate dehydratase [Spizellomyces punctatus DAOM BR117]
lcl|NC_012559.1_cds_WP_012695562.1_68	747	1319	1611	252.77	261.03	0.0463904	Up	0.391276	0.444193	[locus_tag=LHK_RS00340] [protein=uroporphyrinogen III methyltransferase] [protein_id=WP_012695562.1] [location=complement(68361..69107)]	-	-	-	-	-
lcl|NC_012559.1_cds_WP_012696106.1_577	390	569	695	219.16	226.34	0.0465071	Up	0.574096	0.621526	[locus_tag=LHK_RS02955] [protein=hypothetical protein] [protein_id=WP_012696106.1] [location=587891..588280]	-	-	-	-	-
lcl|NC_012559.1_cds_1887	2064	2522	3081	169.37	174.94	0.0466818	Up	0.231998	0.279362	[locus_tag=LHK_RS09665] [protein=hypothetical protein] [pseudo=true] [partial=5'] [exception=unextendable partial coding region] [location=<2004783..2006846]	-	-	-	-	-
lcl|NC_012559.1_cds_WP_012697530.1_1825	1818	2893.93	3536	221.18	228.5	0.0469732	Up	0.193443	0.237478	[locus_tag=LHK_RS09355] [protein=peptide ABC transporter substrate-binding protein] [protein_id=WP_012697530.1] [location=complement(1947560..1949377)]	-	-	-	-	gi|701780626|gb|KGQ13917.1|/1.59706e-93/Uncharacterized protein yejA [Beauveria bassiana D1-5]
lcl|NC_012559.1_cds_WP_052292543.1_926	3600	1746.99	2136	66.75	69.01	0.0480376	Up	0.29936	0.351702	[locus_tag=LHK_RS04805] [protein=hybrid sensor histidine kinase/response regulator] [protein_id=WP_052292543.1] [location=979581..983180]	K19691|1|2e-89|331|tre:TRIREDRAFT_46708|osomolarity two-component system, sensor histidine kinase NIK1 [EC:2.7.13.3]	-	-	-	gi|671693318|emb|CDS08049.1|/5.66419e-91/hypothetical protein LRAMOSA01998 [Lichtheimia ramosa]
lcl|NC_012559.1_cds_WP_012698669.1_2876	297	489	598	255.59	264.27	0.0481813	Up	0.588996	0.636467	[locus_tag=LHK_RS14865] [protein=NAD(P) transhydrogenase subunit alpha] [protein_id=WP_012698669.1] [location=complement(3137806..3138102)]	K00323|1|3e-21|100|mrr:Moror_8006|NAD(P) transhydrogenase [EC:1.6.1.2]	-	-	-	gi|701779778|gb|KGQ13149.1|/2.125e-22/NAD(P) transhydrogenase subunit alpha [Beauveria bassiana D1-5]
lcl|NC_012559.1_cds_WP_041825419.1_100	408	650	795	238.23	246.36	0.0484129	Up	0.530876	0.580596	[locus_tag=LHK_RS00500] [protein=hypothetical protein] [protein_id=WP_041825419.1] [location=complement(102623..103030)]	-	-	-	-	-
lcl|NC_012559.1_cds_WP_012697098.1_1441	483	69	84.43	21.04	21.77	0.0492067	Up	0.867702	0.889825	[locus_tag=LHK_RS07405] [protein=lysozyme] [protein_id=WP_012697098.1] [location=complement(1572761..1573243)]	-	-	-	-	-
lcl|NC_012559.1_cds_WP_012696144.1_613	288	1100.47	1347.25	595.78	616.7	0.0497892	Up	0.397158	0.449988	[locus_tag=LHK_RS03135] [protein=molecular chaperone GroES] [protein_id=WP_012696144.1] [location=626975..627262]	K04078|1|4e-14|76.6|mbe:MBM_02012|chaperonin GroES	-	-	-	gi|646283971|gb|KDQ05961.1|/4.93694e-19/hypothetical protein BOTBODRAFT_122058 [Botryobasidium botryosum FD-172 SS1]
lcl|NC_012559.1_cds_WP_012695744.1_238	297	5149	6307	2691.28	2787.25	0.0505499	Up	0.0640892	0.0870964	[gene=rplW] [locus_tag=LHK_RS01240] [protein=50S ribosomal protein L23] [protein_id=WP_012695744.1] [location=257177..257473]	-	-	-	-	gi|336244171|ref|XP_003343244.1|/5.98853e-17/hypothetical protein SMAC_10240 [Sordaria macrospora k-hell]
lcl|NC_012559.1_cds_WP_012697273.1_1600	2754	508	623	25.45	26.39	0.0523257	Up	0.549392	0.597237	[locus_tag=LHK_RS08215] [protein=ribonucleotide-diphosphate reductase subunit alpha] [protein_id=WP_012697273.1] [location=complement(1714865..1717618)]	K10807|1|2e-140|501|spo:SPAC1F7.05|ribonucleoside-diphosphate reductase subunit M1 [EC:1.17.4.1]	-	-	-	gi|701766507|gb|KGQ02429.1|/0/Ribonucleoside-diphosphate reductase subunit alpha [Beauveria bassiana D1-5]
lcl|NC_012559.1_cds_WP_012695950.1_431	1755	2268	2783.91	179.7	186.49	0.0535079	Up	0.196656	0.241014	[locus_tag=LHK_RS02215] [protein=DNA primase] [protein_id=WP_012695950.1] [location=430909..432663]	-	-	-	-	-
lcl|NC_012559.1_cds_WP_012695547.1_53	1119	1755	2155	220.75	229.18	0.0540677	Up	0.24727	0.295175	[locus_tag=LHK_RS00265] [protein=glutamate 5-kinase] [protein_id=WP_012695547.1] [location=complement(49828..50946)]	K00931|1|2e-45|183|spaa:SPAPADRAFT_59043|glutamate 5-kinase [EC:2.7.2.11]	-	-	-	gi|701777435|gb|KGQ11145.1|/5.77969e-63/Glutamate 5-kinase [Beauveria bassiana D1-5]
lcl|NC_012559.1_cds_WP_041825668.1_1990	1071	280	344	36.85	38.28	0.0549262	Up	0.642182	0.686258	[locus_tag=LHK_RS10175] [protein=membrane protein] [protein_id=WP_041825668.1] [location=complement(2124929..2125999)]	-	-	-	-	gi|701777663|gb|KGQ11348.1|/1.69885e-16/putative ABC transporter ATP-binding protein YbhF [Beauveria bassiana D1-5]
lcl|NC_012559.1_cds_WP_012696815.1_1191	708	662	814	134.23	139.55	0.056075	Up	0.462288	0.512356	[locus_tag=LHK_RS06155] [protein=6-phosphogluconolactonase] [protein_id=WP_012696815.1] [location=complement(1295799..1296506)]	-	-	-	-	-
lcl|NC_012559.1_cds_WP_012697938.1_2189	240	13	16	8.7	9.05	0.0569024	Up	0.933536	0.943967	[locus_tag=LHK_RS11210] [protein=hypothetical protein] [protein_id=WP_012697938.1] [location=2356536..2356775]	-	-	-	-	-
lcl|NC_012559.1_cds_WP_012695803.1_292	561	1141	1404	296.2	308.16	0.057108	Up	0.324524	0.377742	[locus_tag=LHK_RS01520] [protein=outer membrane lipoprotein LolB] [protein_id=WP_012695803.1] [location=complement(301334..301894)]	-	-	-	-	-
lcl|NC_012559.1_cds_WP_012697733.1_2009	561	506.99	624	131.61	136.96	0.0574855	Up	0.48953	0.540068	[locus_tag=LHK_RS10275] [protein=hypothetical protein] [protein_id=WP_012697733.1] [location=complement(2143918..2144478)]	-	-	-	-	-
lcl|NC_012559.1_cds_WP_012696542.1_963	786	818.97	1008	148.78	154.83	0.0575044	Up	0.387432	0.440347	[locus_tag=LHK_RS05000] [protein=ABC transporter permease] [protein_id=WP_012696542.1] [location=1024703..1025488]	-	-	-	-	-
lcl|NC_012559.1_cds_WP_012696063.1_534	1299	450	554	48.53	50.52	0.0579778	Up	0.53246	0.581888	[locus_tag=LHK_RS02740] [protein=hypothetical protein] [protein_id=WP_012696063.1] [location=complement(545342..546640)]	K01657|1|5e-51|202|pgr:PGTG_13156|anthranilate synthase component I [EC:4.1.3.27]	-	-	-	gi|701771173|gb|KGQ06019.1|/1.22231e-54/Para-aminobenzoate synthase component 1 [Beauveria bassiana D1-5]
lcl|NC_012559.1_cds_WP_012698573.1_2790	1539	1502	1850	136.11	141.75	0.0585757	Up	0.24638	0.294355	[gene=emrB] [locus_tag=LHK_RS14375] [protein=multidrug resistance protein B] [protein_id=WP_012698573.1] [location=complement(3042349..3043887)]	K13095|1|5e-16|86.7|fgr:FGSG_02080|splicing factor 1;K10866|2|6e-16|86.3|nhe:NECHADRAFT_65858|DNA repair protein RAD50 [EC:3.6.-.-];K01952|3|8e-14|79.3|pno:SNOG_10851|phosphoribosylformylglycinamidine synthase [EC:6.3.5.3];K16066|4|5e-13|76.6|cthr:CTHT_0033850|3-hydroxy acid dehydrogenase / malonic semialdehyde reductase [EC:1.1.1.381 1.1.1.-];K10256|5|2e-10|67.8|pno:SNOG_01362|omega-6 fatty acid…	-	-	-	gi|701780279|gb|KGQ13609.1|/1.44336e-153/Multidrug resistance protein B [Beauveria bassiana D1-5]
lcl|NC_012559.1_cds_WP_012698026.1_2268	1281	4839	5962	529.42	551.51	0.0589743	Up	0.035776	0.0513416	[locus_tag=LHK_RS11630] [protein=serine--tRNA ligase] [protein_id=WP_012698026.1] [location=complement(2441620..2442900)]	K01875|1|7e-61|235|pan:PODANSg8344|seryl-tRNA synthetase [EC:6.1.1.11]	-	-	-	gi|701777698|gb|KGQ11371.1|/4.57958e-147/Serine--tRNA ligase [Beauveria bassiana D1-5]
lcl|NC_012559.1_cds_WP_012696887.1_1253	2571	3972.99	4899	213.44	222.52	0.0601044	Up	0.050914	0.070888	[locus_tag=LHK_RS06460] [protein=bifunctional uridylyltransferase/uridylyl-removing protein] [protein_id=WP_012696887.1] [location=complement(1361028..1363598)]	-	-	-	-	-
lcl|NC_012559.1_cds_WP_012697402.1_1714	351	253	312	109.53	114.21	0.0603629	Up	0.62694	0.671953	[locus_tag=LHK_RS08780] [protein=arsenate reductase] [protein_id=WP_012697402.1] [location=1838437..1838787]	-	-	-	-	gi|701780455|gb|KGQ13766.1|/1.6149e-17/Succinyl-diaminopimelate desuccinylase [Beauveria bassiana D1-5]
lcl|NC_012559.1_cds_WP_012697302.1_1625	450	300	370	98.78	103.01	0.0604935	Up	0.595042	0.642282	[locus_tag=LHK_RS08340] [protein=NUDIX pyrophosphatase] [protein_id=WP_012697302.1] [location=1739939..1740388]	-	-	-	-	gi|701768602|gb|KGQ03895.1|/1.63019e-14/Aspartate--tRNA ligase [Beauveria bassiana D1-5]
lcl|NC_012559.1_cds_WP_012696957.1_1320	948	14883	18365	2223.19	2319.5	0.0611826	Up	0.000131593	0.000260845	[locus_tag=LHK_RS06795] [protein=thioredoxin-disulfide reductase] [protein_id=WP_012696957.1] [location=complement(1437222..1438169)]	K00384|1|1e-75|283|cput:CONPUDRAFT_104828|thioredoxin reductase (NADPH) [EC:1.8.1.9]	-	-	-	gi|701777700|gb|KGQ11373.1|/4.81666e-118/Thioredoxin reductase [Beauveria bassiana D1-5]
lcl|NC_012559.1_cds_WP_012697504.1_1801	396	662	817	250.73	261.63	0.0613934	Up	0.420176	0.473106	[locus_tag=LHK_RS09225] [protein=RNA-binding protein] [protein_id=WP_012697504.1] [location=complement(1922008..1922403)]	-	-	-	-	gi|701780103|gb|KGQ13448.1|/2.73606e-17/Heat shock protein 15 [Beauveria bassiana D1-5]
lcl|NC_012559.1_cds_WP_012697498.1_1795	960	1442	1780	212.6	221.89	0.0617031	Up	0.230808	0.278161	[locus_tag=LHK_RS09195] [protein=HPr kinase/phosphorylase] [protein_id=WP_012697498.1] [location=1917168..1918127]	-	-	-	-	gi|575488532|ref|XP_006683560.1|/9.83348e-34/hypothetical protein BATDEDRAFT_29049 [Batrachochytrium dendrobatidis JAM81]
lcl|NC_012559.1_cds_WP_012695686.1_181	522	2018	2491	565.94	590.67	0.0617032	Up	0.156156	0.195855	[locus_tag=LHK_RS15055] [protein=twin arginine-targeting protein translocase TatB] [protein_id=WP_012695686.1] [location=188306..188827]	-	-	-	-	-
lcl|NC_012559.1_cds_WP_012697250.1_1576	2520	1480	1827	81.14	84.69	0.0617783	Up	0.224178	0.271073	[locus_tag=LHK_RS08095] [protein=hypothetical protein] [protein_id=WP_012697250.1] [location=complement(1693392..1695911)]	-	-	-	-	gi|701771196|gb|KGQ06037.1|/2.86253e-14/putative malate:quinone oxidoreductase [Beauveria bassiana D1-5]
lcl|NC_012559.1_cds_WP_012698088.1_2347	717	1213	1498	242.7	253.42	0.0623563	Up	0.266796	0.316267	[gene=rph] [locus_tag=LHK_RS12060] [protein=ribonuclease PH] [protein_id=WP_012698088.1] [location=complement(2515003..2515719)]	K11600|1|3e-09|62.4|yli:YALI0D06776g|exosome complex component RRP41	-	-	-	gi|701777294|gb|KGQ11024.1|/2.2487e-86/Ribonuclease PH [Beauveria bassiana D1-5]
lcl|NC_012559.1_cds_WP_012696602.1_1018	627	651	804	150.11	156.75	0.0624454	Up	0.416182	0.469157	[locus_tag=LHK_RS05280] [protein=membrane protein] [protein_id=WP_012696602.1] [location=1090195..1090821]	K07034|1|1e-08|60.1|spaa:SPAPADRAFT_61960|uncharacterized protein	-	-	-	gi|814542458|emb|CEQ40460.1|/9.09508e-08/SPOSA6832_02079, partial [Sporidiobolus salmonicolor]
lcl|NC_012559.1_cds_WP_052292538.1_834	411	199.99	247	72.71	75.93	0.0625162	Up	0.618214	0.663092	[locus_tag=LHK_RS15170] [protein=hypothetical protein] [protein_id=WP_052292538.1] [location=878874..879284]	-	-	-	-	-
lcl|NC_012559.1_cds_WP_012698508.1_2728	1431	3410	4214.99	332.95	347.97	0.0636574	Up	0.0582646	0.0800827	[gene=gatB] [locus_tag=LHK_RS14065] [protein=aspartyl/glutamyl-tRNA(Asn/Gln) amidotransferase subunit B] [protein_id=WP_012698508.1] [location=complement(2978579..2980009)]	K02434|1|2e-78|293|sla:SERLADRAFT_447323|aspartyl-tRNA(Asn)/glutamyl-tRNA(Gln) amidotransferase subunit B [EC:6.3.5.6 6.3.5.7]	-	-	-	gi|672828600|gb|KFH73489.1|/1.99732e-85/hypothetical protein MVEG_00705 [Mortierella verticillata NRRL 6337]
lcl|NC_012559.1_cds_WP_012695948.1_429	213	3849	4760	2969.25	3104.72	0.0643646	Up	0.040723	0.0578674	[locus_tag=LHK_RS02205] [protein=30S ribosomal protein S21] [protein_id=WP_012695948.1] [location=430116..430328]	-	-	-	-	-
lcl|NC_012559.1_cds_WP_012697301.1_1624	636	557	689	126.51	132.31	0.0646707	Up	0.435564	0.488155	[locus_tag=LHK_RS08335] [protein=DNA-binding response regulator] [protein_id=WP_012697301.1] [location=1739303..1739938]	-	-	-	-	gi|701777306|gb|KGQ11036.1|/2.56376e-13/Nitrogen regulation protein NR(I) [Beauveria bassiana D1-5]
lcl|NC_012559.1_cds_WP_012698379.1_2608	741	772	955	149.2	156.06	0.0648533	Up	0.357488	0.411481	[locus_tag=LHK_RS13435] [protein=sporulation related] [protein_id=WP_012698379.1] [location=2850028..2850768]	-	-	-	-	-
lcl|NC_012559.1_cds_WP_012696750.1_1142	2139	653	808	42.29	44.24	0.0650348	Up	0.394918	0.448151	[locus_tag=LHK_RS15220] [protein=membrane-associated oxidoreductase] [protein_id=WP_012696750.1] [location=1235817..1237955]	-	-	-	-	-
lcl|NC_012559.1_cds_WP_012695945.1_426	2175	5883	7279.98	374.57	391.91	0.065287	Up	0.010501	0.0164116	[locus_tag=LHK_RS02190] [protein=guanosine-3',5'-bis(diphosphate) 3'-pyrophosphohydrolase] [protein_id=WP_012695945.1] [location=426712..428886]	K21138|1|5e-07|57.4|wic:J056_003764|guanosine-3',5'-bis(diphosphate) 3'-pyrophosphohydrolase [EC:3.1.7.2]	-	-	-	gi|701777299|gb|KGQ11029.1|/1.29873e-177/Guanosine-3',5'-bis(diphosphate) 3'-pyrophosphohydrolase [Beauveria bassiana D1-5]
lcl|NC_012559.1_cds_WP_012695524.1_31	702	1132	1401	231.6	242.35	0.0654568	Up	0.259582	0.308473	[locus_tag=LHK_RS00155] [protein=YggS family pyridoxal phosphate enzyme] [protein_id=WP_012695524.1] [location=29311..30012]	K06997|1|1e-27|123|adl:AURDEDRAFT_112426|PLP dependent protein	-	-	-	gi|907095252|gb|KND00917.1|/1.56207e-28/YggS family pyridoxal phosphate enzyme [Spizellomyces punctatus DAOM BR117]
lcl|NC_012559.1_cds_WP_012696192.1_658	1185	492	609	58.33	61.04	0.0655169	Up	0.457222	0.509471	[locus_tag=LHK_RS03360] [protein=Na+/H+ antiporter] [protein_id=WP_012696192.1] [location=complement(680173..681357)]	-	-	-	-	-
lcl|NC_012559.1_cds_WP_052292546.1_1067	1821	530	656	40.44	42.32	0.0655566	Up	0.440754	0.493399	[locus_tag=LHK_RS05525] [protein=two-component sensor histidine kinase] [protein_id=WP_052292546.1] [location=1143302..1145122]	K19691|1|2e-06|55.1|pco:PHACADRAFT_262909|osomolarity two-component system, sensor histidine kinase NIK1 [EC:2.7.13.3];K11231|2|3e-06|54.7|tml:GSTUM_00007138001|osomolarity two-component system, sensor histidine kinase SLN1 [EC:2.7.13.3]	-	-	GO:0009987//cellular process	gi|701777413|gb|KGQ11123.1|/9.27985e-17/Fumarate hydratase class I, aerobic [Beauveria bassiana D1-5]
lcl|NC_012559.1_cds_WP_012698167.1_2415	384	572	708	224.12	234.55	0.0656241	Up	0.422816	0.47534	[locus_tag=LHK_RS12410] [protein=glycine cleavage system protein H] [protein_id=WP_012698167.1] [location=complement(2592369..2592752)]	K02437|1|6e-24|109|pfp:PFL1_00672|glycine cleavage system H protein	-	-	-	gi|353242753|emb|CCA74369.1|/1.84672e-26/probable Glycine cleavage system H protein, mitochondrial precursor [Piriformospora indica DSM 11827]
lcl|NC_012559.1_cds_WP_027823789.1_436	900	126	156	19.87	20.8	0.0659917	Up	0.709408	0.748978	[locus_tag=LHK_RS02240] [protein=LysR family transcriptional regulator] [protein_id=WP_027823789.1] [location=complement(438258..439157)]	-	-	-	-	gi|701777317|gb|KGQ11045.1|/1.62429e-11/Hydrogen peroxide-inducible protein activator [Beauveria bassiana D1-5]
lcl|NC_012559.1_cds_WP_012697751.1_2028	1041	2560	3169.99	347	363.3	0.0662257	Up	0.0881176	0.116738	[locus_tag=LHK_RS10370] [protein=UDP-3-O-(3-hydroxymyristoyl)glucosamine N-acyltransferase] [protein_id=WP_012697751.1] [location=complement(2167427..2168467)]	-	-	-	-	-
lcl|NC_012559.1_cds_WP_052292560.1_1361	924	18	22.28	2.76	2.89	0.0664012	Up	0.933396	0.944485	[locus_tag=LHK_RS07000] [protein=hypothetical protein] [protein_id=WP_052292560.1] [location=complement(1477589..1478512)]	-	-	-	-	gi|336238485|ref|XP_003342545.1|/4.48045e-12/hypothetical protein SMAC_09868 [Sordaria macrospora k-hell]
lcl|NC_012559.1_cds_WP_012697387.1_1700	1017	2494	3089.99	346.33	362.8	0.0670271	Up	0.0883924	0.116995	[locus_tag=LHK_RS08710] [protein=arginine N-succinyltransferase subunit beta] [protein_id=WP_012697387.1] [location=complement(1821291..1822307)]	-	-	-	-	gi|701779730|gb|KGQ13109.1|/3.14035e-49/N-succinylglutamate 5-semialdehyde dehydrogenase [Beauveria bassiana D1-5]
lcl|NC_012559.1_cds_WP_012695749.1_243	417	4941	6124	1768.08	1852.85	0.0675625	Up	0.0148531	0.022735	[locus_tag=LHK_RS01265] [protein=50S ribosomal protein L16] [protein_id=WP_012695749.1] [location=259636..260052]	-	-	-	-	gi|639562537|gb|KDN40221.1|/2.26549e-24/hypothetical protein RSAG8_08284, partial [Rhizoctonia solani AG-8 WAC10335]
lcl|NC_012559.1_cds_WP_027824142.1_2094	417	288	357	103.06	108.01	0.0676804	Up	0.5585	0.606455	[locus_tag=LHK_RS10740] [protein=flagellar export protein FliJ] [protein_id=WP_027824142.1] [location=complement(2249770..2250186)]	-	-	-	-	-
lcl|NC_012559.1_cds_WP_012697831.1_2100	1404	1473	1826	146.66	153.72	0.0678294	Up	0.182315	0.225154	[locus_tag=LHK_RS10770] [protein=sigma-54-dependent Fis family transcriptional regulator] [protein_id=WP_012697831.1] [location=complement(2255542..2256945)]	K15859|1|1e-07|58.5|pfp:PFL1_05463|osomolarity two-component system, response regulator SKN7;K19692|2|2e-07|58.2|tmn:UCRPA7_285|osomolarity two-component system, sensor histidine kinase TcsA [EC:2.7.13.3];K19691|4|2e-07|57.8|cnb:CNBC3870|osomolarity two-component system, sensor histidine kinase NIK1 [EC:2.7.13.3]	-	-	-	gi|701777306|gb|KGQ11036.1|/2.72544e-71/Nitrogen regulation protein NR(I) [Beauveria bassiana D1-5]
lcl|NC_012559.1_cds_WP_012698096.1_2354	1953	2260.98	2803	160.63	168.37	0.0678937	Up	0.0947698	0.124638	[locus_tag=LHK_RS12095] [protein=protease] [protein_id=WP_012698096.1] [location=complement(2524624..2526576)]	-	-	-	-	gi|701779821|gb|KGQ13188.1|/0/putative protease ydcP [Beauveria bassiana D1-5]
lcl|NC_012559.1_cds_WP_012698077.1_2336	486	6064	7518	1836.84	1925.45	0.0679697	Up	0.00661902	0.0107508	[locus_tag=LHK_RS12005] [protein=peptidylprolyl isomerase] [protein_id=WP_012698077.1] [location=2504243..2504728]	-	-	-	-	-
lcl|NC_012559.1_cds_WP_012696872.1_1240	1353	1480	1835	153.07	160.46	0.0680221	Up	0.17962	0.222299	[locus_tag=LHK_RS06395] [protein=polynucleotide adenylyltransferase PcnB] [protein_id=WP_012696872.1] [location=1346269..1347621]	K00974|1|5e-14|79.7|ago:AGOS_AGR118W|tRNA nucleotidyltransferase (CCA-adding enzyme) [EC:2.7.7.72 3.1.3.- 3.1.4.-]	-	-	-	gi|770396120|gb|KJK82093.1|/2.55463e-18/hypothetical protein H634G_02286 [Metarhizium anisopliae BRIP 53293]
lcl|NC_012559.1_cds_WP_012698633.1_2843	990	1277	1584	182.35	191.25	0.0687495	Up	0.20841	0.253275	[locus_tag=LHK_RS14660] [protein=aminoglycoside phosphotransferase] [protein_id=WP_012698633.1] [location=complement(3097297..3098286)]	-	-	-	-	gi|336238697|ref|XP_003342619.1|/1.0801e-06/hypothetical protein SMAC_11230 [Sordaria macrospora k-hell]
lcl|NC_012559.1_cds_WP_027824354.1_2879	1086	5373	6665	697.07	731.1	0.0687652	Up	0.0096974	0.0152629	[locus_tag=LHK_RS14880] [protein=hypothetical protein] [protein_id=WP_027824354.1] [location=3140608..3141693]	-	-	-	-	gi|701780650|gb|KGQ13937.1|/4.39746e-36/putative L,D-transpeptidase YbiS [Beauveria bassiana D1-5]
lcl|NC_012559.1_cds_WP_012698609.1_2821	666	996.99	1237	215.65	226.22	0.0690348	Up	0.254178	0.302672	[locus_tag=LHK_RS14530] [protein=transcriptional regulator] [protein_id=WP_012698609.1] [location=3077230..3077895]	-	-	-	-	gi|406694825|gb|EKC98145.1|/4.38096e-06/hypothetical protein A1Q2_07556 [Trichosporon asahii var. asahii CBS 8904]
lcl|NC_012559.1_cds_WP_012697780.1_2054	1188	1219	1512.83	144.14	151.25	0.0694644	Up	0.219462	0.265814	[locus_tag=LHK_RS10500] [protein=probable AcnD-accessory protein PrpF] [protein_id=WP_012697780.1] [location=2198189..2199376]	K08257|1|3e-58|226|mbe:MBM_07289|mannan endo-1,6-alpha-mannosidase [EC:3.2.1.101]	-	-	-	gi|1001606557|gb|KXS10392.1|/5.81191e-109/DUF453-domain-containing protein [Gonapodya prolifera JEL478]
lcl|NC_012559.1_cds_WP_012698027.1_2269	462	431	535	137.92	144.75	0.0697317	Up	0.459686	0.511233	[locus_tag=LHK_RS11635] [protein=acyl-CoA thioesterase] [protein_id=WP_012698027.1] [location=complement(2442995..2443456)]	K12417|1|4e-12|70.5|mlr:MELLADRAFT_89281|acyl-CoA thioesteraes 11 [EC:3.1.2.-];K17361|2|1e-07|55.5|tms:TREMEDRAFT_36912|acyl-coenzyme A thioesterase 9 [EC:3.1.2.-]	-	GO:0016289//CoA hydrolase activity	-	gi|269867431|ref|XP_002652590.1|/8.2048e-38/acyl-CoA hydrolase [Enterocytozoon bieneusi H348]
lcl|NC_012559.1_cds_WP_012695807.1_297	2025	1774.99	2204	121.54	127.6	0.0701971	Up	0.124997	0.160315	[locus_tag=LHK_RS01545] [protein=ATP-dependent DNA helicase Rep] [protein_id=WP_012695807.1] [location=306333..308357]	K03657|1|6e-94|345|gtr:GLOTRDRAFT_46626|DNA helicase II / ATP-dependent DNA helicase PcrA [EC:3.6.4.12]	-	-	-	gi|751181689|gb|KIL67633.1|/2.81528e-94/hypothetical protein M378DRAFT_185674 [Amanita muscaria Koide BX008]
[truncated: 1,734 more rows]

## Sheet: WT_no M vs WT+M
geneID	geneLength	WT_no_M_24h-Expression	WT_M_48h-Expression	WT_no_M_24h-FPKM	WT_M_48h-FPKM	log2 Ratio(WT_M_48h/WT_no_M_24h)	Up-Down-Regulation(WT_M_48h/WT_no_M_24h)	P-value	FDR	Description	KEGG Orthology	GO Component	GO Function	GO Process	Blast nr
[truncated: 2,896 more rows]
